# Supplementary material for: No apparent gain from continuing migration for more than 3000 kilometres: willow warblers breeding in Denmark winter across the entire northern Savannah as revealed by geolocators
Source: Mov Ecol. 2017 Aug 30;5:17. doi: 10.1186/s40462-017-0109-x (PMC5576281; doi:10.1186/s40462-017-0109-x)
Supplement: Supplementary file 2 — Data. (XLSX 312 kb) [file 40462_2017_109_MOESM2_ESM.xlsx]

## Sheet: Sheet1
Logger ID	tFirst	tSecond	type	longitude	latitude	Staging event
L898	2014-06-13 01:32:47	2014-06-13 20:32:58	1	14.2902	57.9837	Breeding
L898	2014-06-13 20:32:58	2014-06-14 01:32:47	2	14.3163	57.9621	Breeding
L898	2014-06-14 01:32:47	2014-06-14 20:41:22	1	13.2933	58.2929	Breeding
L898	2014-06-14 20:41:22	2014-06-15 01:47:47	2	11.4451	57.6055	Breeding
L898	2014-06-15 01:47:47	2014-06-15 20:26:22	1	13.3464	56.8451	Breeding
L898	2014-06-15 20:26:22	2014-06-16 01:42:19	2	14.0571	57.1042	Breeding
L898	2014-06-16 01:42:19	2014-06-16 20:30:28	1	13.5709	57.2722	Breeding
L898	2014-06-16 20:30:28	2014-06-17 01:33:41	2	14.6767	57.6673	Breeding
L898	2014-06-17 01:33:41	2014-06-17 20:36:22	1	13.9669	57.907	Breeding
L898	2014-06-17 20:36:22	2014-06-18 01:46:11	2	12.4315	57.3281	Breeding
L898	2014-06-18 01:46:11	2014-06-18 20:31:22	1	13.0836	57.065	Breeding
L898	2014-06-18 20:31:22	2014-06-19 01:57:47	2	11.6605	56.4811	Breeding
L898	2014-06-19 01:57:47	2014-06-19 20:13:46	1	13.8866	55.5047	Breeding
L898	2014-06-19 20:13:46	2014-06-20 01:48:41	2	15.0517	56.0152	Breeding
L898	2014-06-20 01:48:41	2014-06-20 20:31:22	1	12.88	56.9107	Breeding
L898	2014-06-20 20:31:22	2014-06-21 01:38:41	2	14.157	57.3989	Breeding
L898	2014-06-21 01:38:41	2014-06-21 20:21:22	1	15.434	56.9069	Breeding
L898	2014-06-21 20:21:22	2014-06-22 01:42:47	2	14.9481	56.7132	Breeding
L898	2014-06-22 01:42:47	2014-06-22 20:46:22	1	11.8506	57.8884	Breeding
L898	2014-06-22 20:46:22	2014-06-23 01:52:47	2	10.6279	57.4489	Breeding
L898	2014-06-23 01:52:47	2014-06-23 20:23:30	1	13.5121	56.3125	Breeding
L898	2014-06-23 20:23:30	2014-06-24 01:42:47	2	14.7888	56.8446	Breeding
L898	2014-06-24 01:42:47	2014-06-24 20:31:22	1	13.833	57.23	Breeding
L898	2014-06-24 20:31:22	2014-06-25 01:47:47	2	13.2348	57.0103	Breeding
L898	2014-06-25 01:47:47	2014-06-25 20:11:22	1	15.761	55.978	Breeding
L898	2014-06-25 20:11:22	2014-06-26 01:52:47	2	15.1626	55.7297	Breeding
L898	2014-06-26 01:52:47	2014-06-26 20:11:22	1	15.1888	55.7377	Breeding
L898	2014-06-26 20:11:22	2014-06-27 02:15:02	2	12.4345	54.4477	Breeding
L898	2014-06-27 02:15:02	2014-06-27 20:21:22	1	11.2106	55.0737	Breeding
L898	2014-06-27 20:21:22	2014-06-28 01:58:41	2	13.2801	56.0467	Breeding
L898	2014-06-28 01:58:41	2014-06-28 20:16:22	1	13.9306	55.7855	Breeding
L898	2014-06-28 20:16:22	2014-06-29 02:12:47	2	12.1932	55.0031	Breeding
L898	2014-06-29 02:12:47	2014-06-29 20:30:28	1	10.4555	55.8473	Breeding
L898	2014-06-29 20:30:28	2014-06-30 01:52:47	2	12.9802	56.9563	Breeding
L898	2014-06-30 01:52:47	2014-06-30 20:21:22	1	14.1427	56.5105	Breeding
L898	2014-06-30 20:21:22	2014-07-01 01:57:47	2	13.5424	56.2895	Breeding
L898	2014-07-01 01:57:47	2014-07-01 20:31:22	1	12.3167	56.8486	Breeding
L898	2014-07-01 20:31:22	2014-07-02 01:47:47	2	13.5905	57.3998	Breeding
L898	2014-07-02 01:47:47	2014-07-02 20:21:22	1	14.8639	56.9322	Breeding
L898	2014-07-02 20:21:22	2014-07-03 02:12:47	2	11.7628	55.6128	Breeding
L898	2014-07-03 02:12:47	2014-07-03 20:15:28	1	12.5226	55.2985	Breeding
L898	2014-07-03 20:15:28	2014-07-04 02:42:47	2	8.7959	53.3917	Breeding
L898	2014-07-04 02:42:47	2014-07-04 20:31:22	1	6.83157	54.5165	Breeding
L898	2014-07-04 20:31:22	2014-07-05 02:21:11	2	9.55385	55.9108	Breeding
L898	2014-07-05 02:21:11	2014-07-05 20:06:22	1	12.7001	54.4037	Breeding
L898	2014-07-05 20:06:22	2014-07-06 02:12:47	2	13.771	55.0173	Breeding
L898	2014-07-06 02:12:47	2014-07-06 20:06:22	1	13.7919	55.068	Breeding
L898	2014-07-06 20:06:22	2014-07-07 02:12:47	2	13.8127	55.1409	Breeding
L898	2014-07-07 02:12:47	2014-07-07 20:01:22	1	14.4578	54.8755	Breeding
L898	2014-07-07 20:01:22	2014-07-08 02:13:41	2	14.3658	54.8945	Breeding
L898	2014-07-08 02:13:41	2014-07-08 20:00:28	1	14.4971	54.8957	Breeding
L898	2014-07-08 20:00:28	2014-07-09 02:02:47	2	15.878	55.6672	Breeding
L898	2014-07-09 02:02:47	2014-07-09 20:11:22	1	14.5348	56.3833	Breeding
L898	2014-07-09 20:11:22	2014-07-10 02:12:47	2	13.3032	55.8704	Breeding
L898	2014-07-10 02:12:47	2014-07-10 20:12:58	1	13.1204	56.0366	Breeding
L898	2014-07-10 20:12:58	2014-07-11 02:27:47	2	11.263	55.1789	Breeding
L898	2014-07-11 02:27:47	2014-07-11 20:11:22	1	11.4801	55.1466	Breeding
L898	2014-07-11 20:11:22	2014-07-12 02:12:47	2	13.3714	56.1887	Breeding
L898	2014-07-12 02:12:47	2014-07-12 19:33:30	1	18.1194	53.7073	Breeding
L898	2014-07-12 19:33:30	2014-07-13 02:38:41	2	14.8983	51.7307	Breeding
L898	2014-07-13 02:38:41	2014-07-13 19:46:22	1	13.3056	52.8841	Breeding
L898	2014-07-13 19:46:22	2014-07-14 02:26:11	2	14.8824	53.9532	Breeding
L898	2014-07-14 02:26:11	2014-07-14 19:56:22	1	13.6463	54.768	Breeding
L898	2014-07-14 19:56:22	2014-07-15 02:33:41	2	12.7225	54.3334	Breeding
L898	2014-07-15 02:33:41	2014-07-15 20:06:22	1	11.4854	55.141	Breeding
L898	2014-07-15 20:06:22	2014-07-16 02:17:47	2	13.4846	56.3022	Breeding
L898	2014-07-16 02:17:47	2014-07-16 20:01:22	1	14.1213	56.0761	Breeding
L898	2014-07-16 20:01:22	2014-07-17 02:27:47	2	12.8828	55.5173	Breeding
L898	2014-07-17 02:27:47	2014-07-17 20:06:22	1	12.2684	55.9579	Breeding
L898	2014-07-17 20:06:22	2014-07-18 02:22:47	2	12.9037	56.3997	Breeding
L898	2014-07-18 02:22:47	2014-07-18 19:51:22	1	14.7881	55.4911	Breeding
L898	2014-07-18 19:51:22	2014-07-19 02:37:47	2	12.9224	54.5118	Breeding
L898	2014-07-19 02:37:47	2014-07-19 19:56:22	1	12.3058	55.0011	Breeding
L898	2014-07-19 19:56:22	2014-07-20 02:32:47	2	12.9388	55.4888	Breeding
L898	2014-07-20 02:32:47	2014-07-20 19:46:22	1	14.1959	54.8654	Breeding
L898	2014-07-20 19:46:22	2014-07-21 02:37:47	2	13.5778	54.6084	Breeding
L898	2014-07-21 02:37:47	2014-07-21 19:47:58	1	13.3834	54.856	Breeding
L898	2014-07-21 19:47:58	2014-07-22 02:37:47	2	13.3892	54.9873	Breeding
L898	2014-07-22 02:37:47	2014-07-22 19:36:22	1	14.8444	54.1909	Breeding
L898	2014-07-22 19:36:22	2014-07-23 02:47:47	2	13.599	53.4836	Breeding
L898	2014-07-23 02:47:47	2014-07-23 19:46:22	1	12.3526	54.4636	Breeding
L898	2014-07-23 19:46:22	2014-07-24 02:42:47	2	12.9809	55.006	Breeding
L898	2014-07-24 02:42:47	2014-07-24 19:36:22	1	14.2333	54.3273	Breeding
L898	2014-07-24 19:36:22	2014-07-25 02:47:47	2	13.6104	54.0465	Breeding
L898	2014-07-25 02:47:47	2014-07-25 19:46:22	1	12.3616	55.0303	Breeding
L898	2014-07-25 19:46:22	2014-07-26 02:52:47	2	11.7375	54.7661	Breeding
L898	2014-07-26 02:52:47	2014-07-26 19:41:22	1	12.3624	54.4928	Breeding
L898	2014-07-26 19:41:22	2014-07-27 02:57:47	2	11.737	54.2106	Breeding
L898	2014-07-27 02:57:47	2014-07-27 19:31:22	1	12.9857	53.4593	Breeding
L898	2014-07-27 19:31:22	2014-07-28 03:00:39	2	12.6264	53.3483	Breeding
L898	2014-07-28 03:00:39	2014-07-28 19:31:22	1	12.6239	53.5131	Breeding
L898	2014-07-28 19:31:22	2014-07-29 03:07:47	2	11.7286	52.9861	Breeding
L898	2014-07-29 03:07:47	2014-07-29 19:35:28	1	11.2117	53.5578	Breeding
L898	2014-07-29 19:35:28	2014-07-30 03:12:47	2	10.5825	53.2375	Breeding
L898	2014-07-30 03:12:47	2014-07-30 19:12:58	1	13.3901	51.0282	Breeding
L898	2014-07-30 19:12:58	2014-07-31 03:04:45	2	14.3885	52.0901	Breeding
L898	2014-07-31 03:04:45	2014-07-31 19:07:58	1	15.0072	51.7293	Breeding
L898	2014-07-31 19:07:58	2014-08-01 03:06:38	2	14.7663	51.6982	Breeding
L898	2014-08-01 03:06:38	2014-08-01 19:21:22	1	13.0841	53.3316	Breeding
L898	2014-08-01 19:21:22	2014-08-02 03:17:47	2	11.6814	52.3259	Breeding
L898	2014-08-02 03:17:47	2014-08-02 19:20:28	1	11.7845	52.4265	Breeding
L898	2014-08-02 19:20:28	2014-08-03 03:48:41	2	7.91308	48.8355	Breeding
L898	2014-08-03 03:48:41	2014-08-03 19:02:58	1	10.0907	46.5364	Breeding
L898	2014-08-03 19:02:58	2014-08-04 03:07:47	2	15.1924	52.1578	Breeding
L898	2014-08-04 03:07:47	2014-08-04 19:06:22	1	14.7565	52.7587	Breeding
L898	2014-08-04 19:06:22	2014-08-05 03:36:11	2	11.1949	49.4425	Breeding
L898	2014-08-05 03:36:11	2014-08-05 19:22:58	1	9.10668	51.8037	Breeding
L898	2014-08-05 19:22:58	2014-08-06 03:06:11	2	12.8439	55.2876	Breeding
L898	2014-08-06 03:06:11	2014-08-06 19:17:58	1	13.4551	55.0029	Breeding
L898	2014-08-06 19:17:58	2014-08-07 03:22:47	2	11.3652	53.4166	Breeding
L898	2014-08-07 03:22:47	2014-08-07 18:56:22	1	14.0508	51.0059	Breeding
L898	2014-08-07 18:56:22	2014-08-08 03:25:45	2	13.6647	50.8232	Breeding
L898	2014-08-08 03:25:45	2014-08-08 19:01:22	1	13.0234	51.7297	Breeding
L898	2014-08-08 19:01:22	2014-08-09 03:12:47	2	14.6273	53.5391	Breeding
L898	2014-08-09 03:12:47	2014-08-09 19:12:58	1	13.1592	55.0951	Breeding
L898	2014-08-09 19:12:58	2014-08-10 03:26:11	2	11.4665	53.7949	Breeding
L898	2014-08-10 03:26:11	2014-08-10 18:55:28	1	13.6354	51.8474	Breeding
L898	2014-08-10 18:55:28	2014-08-11 03:31:11	2	12.9912	51.3925	Breeding
L898	2014-08-11 03:31:11	2014-08-11 19:06:22	1	11.6092	53.1115	Breeding
L898	2014-08-11 19:06:22	2014-08-12 03:43:41	2	10.0264	51.6764	Breeding
L898	2014-08-12 03:43:41	2014-08-12 18:46:22	1	12.5056	48.9535	Breeding
L898	2014-08-12 18:46:22	2014-08-13 03:45:12	2	12.2931	48.9436	Breeding
L898	2014-08-13 03:45:12	2014-08-13 18:50:28	1	11.7578	49.9025	Breeding
L898	2014-08-13 18:50:28	2014-08-14 03:28:41	2	13.8013	52.5889	Breeding
L898	2014-08-14 03:28:41	2014-08-14 18:56:22	1	13.041	53.6813	Breeding
L898	2014-08-14 18:56:22	2014-08-15 04:00:39	2	9.02093	49.1467	Breeding
L898	2014-09-02 05:40:57	2014-09-02 18:50:28	1	-4.00152	32.7969	Staging 1
L898	2014-09-02 18:50:28	2014-09-03 05:36:38	2	-3.50218	35.3663	Staging 1
L898	2014-09-03 05:36:38	2014-09-03 18:40:28	1	-2.2925	30.7003	Staging 1
L898	2014-09-03 18:40:28	2014-09-04 05:35:36	2	-2.20506	31.6384	Staging 1
L898	2014-09-04 05:35:36	2014-09-04 18:48:45	1	-3.28181	36.8657	Staging 1
L898	2014-09-04 18:48:45	2014-09-05 05:35:23	2	-3.29522	37.4001	Staging 1
L898	2014-09-05 05:35:23	2014-09-05 18:41:22	1	-2.41315	34.1875	Staging 1
L898	2014-09-05 18:41:22	2014-09-06 05:41:11	2	-3.18046	31.0649	Staging 1
L898	2014-09-06 05:41:11	2014-09-06 18:39:28	1	-2.98602	30.6501	Staging 1
L898	2014-09-06 18:39:28	2014-09-07 05:37:47	2	-2.60365	33.2529	Staging 1
L898	2014-09-07 05:37:47	2014-09-07 18:48:46	1	-3.80865	39.5169	Staging 1
L898	2014-09-07 18:48:46	2014-09-08 05:40:29	2	-4.18932	38.5371	Staging 1
L898	2014-09-08 05:40:29	2014-09-08 18:40:28	1	-3.19428	34.3772	Staging 1
L898	2014-09-08 18:40:28	2014-09-09 05:46:38	2	-4.00501	30.4857	Staging 1
L898	2014-09-09 05:46:38	2014-09-09 18:40:28	1	-4.04824	31.4539	Staging 1
L898	2014-09-09 18:40:28	2014-09-10 05:36:38	2	-2.84131	38.8362	Staging 1
L898	2014-09-10 05:36:38	2014-09-10 18:38:56	1	-2.69255	38.8742	Staging 1
L898	2014-09-10 18:38:56	2014-09-11 05:43:41	2	-3.61792	34.5448	Staging 1
L898	2014-09-11 05:43:41	2014-09-11 18:39:10	1	-3.69182	35.8145	Staging 1
L898	2014-09-11 18:39:10	2014-09-12 05:38:41	2	-3.11059	39.9651	Staging 1
L898	2014-10-06 05:25:57	2014-10-06 17:40:28	1	3.7336	13.6641	Winter
L898	2014-10-07 05:36:38	2014-10-07 17:43:12	1	1.98252	23.6643	Winter
L898	2014-10-07 17:43:12	2014-10-08 05:29:59	2	2.77803	14.309	Winter
L898	2014-10-09 05:30:03	2014-10-09 17:41:50	1	2.83356	14.3294	Winter
L898	2014-10-09 17:41:50	2014-10-10 05:31:38	2	2.60317	16.0186	Winter
L898	2014-10-12 17:36:50	2014-10-13 05:30:39	2	3.1562	17.3976	Winter
L898	2014-10-13 05:30:39	2014-10-13 17:41:50	1	2.50044	12.0255	Winter
L898	2014-10-13 17:41:50	2014-10-14 05:33:41	2	2.091	14.7456	Winter
L898	2014-10-14 05:33:41	2014-10-14 17:32:31	1	3.22609	22.3955	Winter
L898	2014-10-14 17:32:31	2014-10-15 05:33:41	2	3.1971	22.0762	Winter
L898	2014-10-15 05:33:41	2014-10-15 17:43:24	1	1.80856	12.2238	Winter
L898	2014-10-15 17:43:24	2014-10-16 05:33:41	2	1.78073	12.1465	Winter
L898	2014-10-16 05:33:41	2014-10-16 17:35:28	1	2.74507	18.1434	Winter
L898	2014-10-16 17:35:28	2014-10-17 05:28:41	2	3.34353	13.9848	Winter
L898	2014-10-17 05:28:41	2014-10-17 17:29:23	1	4.07795	18.2446	Winter
L898	2014-10-17 17:29:23	2014-10-18 05:31:38	2	3.68401	20.2302	Winter
L898	2014-10-18 05:31:38	2014-10-18 17:34:04	1	3.07498	16.2691	Winter
L898	2014-10-18 17:34:04	2014-10-19 05:35:07	2	2.61543	18.6127	Winter
L898	2014-10-19 05:35:07	2014-10-19 17:29:18	1	3.18636	21.4465	Winter
L898	2014-10-19 17:29:18	2014-10-20 05:26:13	2	4.27537	15.063	Winter
L898	2014-10-20 05:26:13	2014-10-20 17:37:58	1	3.1703	8.67124	Winter
L898	2014-10-20 17:37:58	2014-10-21 05:35:39	2	1.97019	15.0545	Winter
L898	2014-10-21 05:35:39	2014-10-21 17:25:28	1	3.51197	22.7826	Winter
L898	2014-10-22 05:37:47	2014-10-22 17:34:07	1	2.12439	18.0266	Winter
L898	2014-10-22 17:34:07	2014-10-23 05:28:41	2	3.24395	12.1249	Winter
L898	2014-10-23 05:28:41	2014-10-23 17:29:22	1	3.82052	14.8046	Winter
L898	2014-10-23 17:29:22	2014-10-24 05:34:42	2	3.05138	18.2854	Winter
L898	2014-10-24 05:34:42	2014-10-24 17:33:12	1	2.55413	15.6612	Winter
L898	2014-10-24 17:33:12	2014-10-25 05:39:38	2	1.92051	18.3794	Winter
L898	2014-10-25 05:39:38	2014-10-25 17:30:28	1	2.24757	19.5953	Winter
L898	2014-10-25 17:30:28	2014-10-26 05:36:13	2	2.66092	17.4771	Winter
L898	2014-10-26 05:36:13	2014-10-26 17:35:28	1	2.02244	14.3827	Winter
L898	2014-10-26 17:35:28	2014-10-27 05:36:11	2	2.01438	14.2247	Winter
L898	2014-10-27 05:36:11	2014-10-27 17:25:28	1	3.25259	19.3786	Winter
L898	2014-10-27 17:25:28	2014-10-28 05:35:45	2	3.29556	18.9476	Winter
L898	2014-10-28 05:35:45	2014-10-28 17:24:15	1	3.4374	19.2917	Winter
L898	2014-10-28 17:24:15	2014-10-29 05:31:13	2	3.99431	16.7663	Winter
L898	2014-10-29 05:31:13	2014-10-29 17:30:28	1	3.20846	13.3188	Winter
L898	2014-10-29 17:30:28	2014-10-30 05:43:41	2	1.64276	19.4696	Winter
L898	2014-10-30 17:17:58	2014-10-31 05:30:23	2	4.85492	18.6296	Winter
L898	2014-10-31 05:30:23	2014-10-31 17:16:50	1	4.99094	18.9356	Winter
L898	2014-10-31 17:16:50	2014-11-01 05:35:07	2	4.39481	20.9464	Winter
L898	2014-11-01 05:35:07	2014-11-01 17:24:26	1	3.44235	17.1788	Winter
L898	2014-11-01 17:24:26	2014-11-02 05:25:39	2	4.62265	12.5361	Winter
L898	2014-11-02 05:25:39	2014-11-02 17:19:22	1	5.25234	14.7686	Winter
L898	2014-11-02 17:19:22	2014-11-03 05:26:13	2	5.1797	14.8814	Winter
L898	2014-11-03 05:26:13	2014-11-03 17:23:59	1	4.60266	12.6095	Winter
L898	2014-11-03 17:23:59	2014-11-04 05:39:56	2	2.88887	18.6269	Winter
L898	2014-11-04 05:39:56	2014-11-04 17:20:28	1	3.33	19.9648	Winter
L898	2014-11-04 17:20:28	2014-11-05 05:36:38	2	3.7454	18.3495	Winter
L898	2014-11-05 05:36:38	2014-11-05 17:22:31	1	3.49209	17.3056	Winter
L898	2014-11-05 17:22:31	2014-11-06 05:27:19	2	4.66058	13.1158	Winter
L898	2014-11-06 05:27:19	2014-11-06 17:18:46	1	5.13432	14.6225	Winter
L898	2014-11-06 17:18:46	2014-11-07 05:26:38	2	5.2257	14.1782	Winter
L898	2014-11-07 05:26:38	2014-11-07 17:23:46	1	4.60742	11.9584	Winter
L898	2014-11-07 17:23:46	2014-11-08 05:28:41	2	4.35854	12.6893	Winter
L898	2014-11-08 05:28:41	2014-11-08 17:24:15	1	4.30684	12.407	Winter
L898	2014-11-08 17:24:15	2014-11-09 05:26:13	2	4.62399	11.2533	Winter
L898	2014-11-09 05:26:13	2014-11-09 17:19:22	1	5.24418	13.1863	Winter
L898	2014-11-09 17:19:22	2014-11-10 05:25:07	2	5.39368	12.5945	Winter
L898	2014-11-10 05:25:07	2014-11-10 17:14:24	1	6.02791	14.5144	Winter
L898	2014-11-10 17:14:24	2014-11-11 05:40:10	2	4.15961	20.1473	Winter
L898	2014-11-11 05:40:10	2014-11-11 17:13:46	1	4.25146	20.2622	Winter
L898	2014-11-11 17:13:46	2014-11-12 05:32:19	2	5.24738	17.1264	Winter
L898	2014-11-12 05:32:19	2014-11-12 17:26:50	1	3.6299	12.0473	Winter
L898	2014-11-12 17:26:50	2014-11-13 05:38:41	2	2.85058	14.3405	Winter
L898	2014-11-13 05:38:41	2014-11-13 17:24:19	1	3.18404	15.237	Winter
L898	2014-11-13 17:24:19	2014-11-14 05:26:11	2	4.76458	10.3636	Winter
L898	2014-11-14 05:26:11	2014-11-14 17:15:28	1	5.88857	13.6658	Winter
L898	2014-11-14 17:15:28	2014-11-15 05:26:13	2	5.9041	13.5241	Winter
L898	2014-11-15 05:26:13	2014-11-15 17:04:13	1	7.33153	17.5657	Winter
L898	2014-11-15 17:04:13	2014-11-16 05:33:41	2	6.42076	19.9962	Winter
L898	2014-11-16 05:33:41	2014-11-16 17:24:22	1	3.92598	12.7966	Winter
L898	2014-11-16 17:24:22	2014-11-17 05:30:57	2	4.29159	11.6572	Winter
L898	2014-11-17 05:30:57	2014-11-17 17:25:28	1	4.17738	11.2541	Winter
L898	2014-11-17 17:25:28	2014-11-18 05:48:41	2	1.98611	17.3449	Winter
L898	2014-11-18 05:48:41	2014-11-18 17:27:56	1	1.70466	16.4645	Winter
L898	2014-11-18 17:27:56	2014-11-19 05:46:11	2	2.04414	15.432	Winter
L898	2014-11-19 05:46:11	2014-11-19 17:24:02	1	2.55872	16.7414	Winter
L898	2014-11-19 17:24:02	2014-11-20 05:42:47	2	3.01208	15.4161	Winter
L898	2014-11-20 05:42:47	2014-11-20 17:22:56	1	3.18011	15.7804	Winter
L898	2014-11-20 17:22:56	2014-11-21 05:35:13	2	4.15635	13.0528	Winter
L898	2014-11-21 05:35:13	2014-11-21 17:24:07	1	4.03988	12.6646	Winter
L898	2014-11-21 17:24:07	2014-11-22 05:32:19	2	4.43526	11.5265	Winter
L898	2014-11-22 05:32:19	2014-11-22 17:27:31	1	4.04257	10.404	Winter
L898	2014-11-22 17:27:31	2014-11-23 05:36:13	2	3.58839	11.5705	Winter
L898	2014-11-23 05:36:13	2014-11-23 17:23:56	1	4.07176	12.7958	Winter
L898	2014-11-23 17:23:56	2014-11-24 05:45:23	2	2.96241	15.6271	Winter
L898	2014-11-24 05:45:23	2014-11-24 17:21:50	1	3.26047	16.3141	Winter
L898	2014-11-24 17:21:50	2014-11-25 05:41:11	2	3.82218	14.7979	Winter
L898	2014-11-25 05:41:11	2014-11-25 17:23:30	1	3.6518	14.2908	Winter
L898	2014-11-25 17:23:30	2014-11-26 05:48:41	2	2.75334	16.5006	Winter
L898	2014-11-26 05:48:41	2014-11-26 17:15:28	1	3.79682	19.0058	Winter
L898	2014-11-26 17:15:28	2014-11-27 05:40:39	2	4.84108	16.3508	Winter
L898	2014-11-27 05:40:39	2014-11-27 17:17:58	1	4.56974	15.6048	Winter
L898	2014-11-27 17:17:58	2014-11-28 05:45:39	2	3.9866	16.9765	Winter
L898	2014-11-28 05:45:39	2014-11-28 17:22:58	1	3.40418	15.4745	Winter
L898	2014-11-28 17:22:58	2014-11-29 06:07:19	2	0.739714	21.7785	Winter
L898	2014-11-29 06:07:19	2014-11-29 17:17:58	1	1.40843	23.2181	Winter
L898	2014-11-29 17:17:58	2014-11-30 05:55:23	2	2.9444	19.5966	Winter
L898	2014-11-30 05:55:23	2014-11-30 17:23:30	1	2.29795	17.998	Winter
L898	2014-11-30 17:23:30	2014-12-01 05:40:00	2	4.26475	13.1858	Winter
L898	2014-12-01 05:40:00	2014-12-01 17:25:28	1	4.06569	12.6509	Winter
L898	2014-12-01 17:25:28	2014-12-02 05:43:41	2	3.65412	13.609	Winter
L898	2014-12-02 05:43:41	2014-12-02 17:23:46	1	3.91432	14.1908	Winter
L898	2014-12-02 17:23:46	2014-12-03 05:47:47	2	3.44996	15.2541	Winter
L898	2014-12-03 05:47:47	2014-12-03 17:17:31	1	4.28011	17.1608	Winter
L898	2014-12-03 17:17:31	2014-12-04 05:38:41	2	5.4677	14.3083	Winter
L898	2014-12-04 05:38:41	2014-12-04 17:28:30	1	4.14572	11.0959	Winter
L898	2014-12-04 17:28:30	2014-12-05 05:42:19	2	3.7428	12.0318	Winter
L898	2014-12-05 05:42:19	2014-12-05 17:25:28	1	4.17351	13.0242	Winter
L898	2014-12-05 17:25:28	2014-12-06 05:46:13	2	3.73761	14.0175	Winter
L898	2014-12-06 05:46:13	2014-12-06 17:25:28	1	3.79028	14.1031	Winter
L898	2014-12-06 17:25:28	2014-12-07 05:40:39	2	4.53977	12.3032	Winter
L898	2014-12-07 05:40:39	2014-12-07 17:28:46	1	4.18093	11.4241	Winter
L898	2014-12-07 17:28:46	2014-12-08 05:48:41	2	3.23121	13.6267	Winter
L898	2014-12-08 05:48:41	2014-12-08 17:31:50	1	2.90277	12.8284	Winter
L898	2014-12-08 17:31:50	2014-12-09 05:40:07	2	4.02875	10.155	Winter
L898	2014-12-09 05:40:07	2014-12-09 17:28:46	1	4.46755	11.1657	Winter
L898	2014-12-09 17:28:46	2014-12-10 06:00:45	2	1.94476	16.9466	Winter
L898	2014-12-10 06:00:45	2014-12-10 17:30:28	1	1.78903	16.562	Winter
L898	2014-12-10 17:30:28	2014-12-11 05:52:19	2	2.90018	14.0053	Winter
L898	2014-12-11 05:52:19	2014-12-11 17:33:30	1	2.57839	13.2412	Winter
L898	2014-12-11 17:33:30	2014-12-12 05:43:41	2	3.71483	10.5901	Winter
L898	2014-12-12 05:43:41	2014-12-12 17:27:58	1	4.46459	12.3079	Winter
L898	2014-12-12 17:27:58	2014-12-13 05:46:11	2	4.21051	12.8721	Winter
L898	2014-12-13 05:46:11	2014-12-13 17:25:28	1	4.58155	13.7001	Winter
L898	2014-12-13 17:25:28	2014-12-14 05:46:13	2	4.63607	13.5569	Winter
L898	2014-12-14 05:46:13	2014-12-14 17:28:30	1	4.31635	12.811	Winter
L898	2014-12-14 17:28:30	2014-12-15 05:45:23	2	4.48091	12.4198	Winter
L898	2014-12-15 05:45:23	2014-12-15 17:26:50	1	4.74912	13.0165	Winter
L898	2014-12-15 17:26:50	2014-12-16 05:53:41	2	3.77202	15.2054	Winter
L898	2014-12-16 05:53:41	2014-12-16 17:35:28	1	2.75379	12.8967	Winter
L898	2014-12-16 17:35:28	2014-12-17 06:00:45	2	1.93118	14.7394	Winter
L898	2014-12-17 06:00:45	2014-12-17 17:33:46	1	2.20432	15.3374	Winter
L898	2014-12-17 17:33:46	2014-12-18 05:47:19	2	3.94436	11.4012	Winter
L898	2014-12-18 05:47:19	2014-12-18 17:35:28	1	3.79335	11.0494	Winter
L898	2014-12-18 17:35:28	2014-12-19 05:43:41	2	4.30865	9.86401	Winter
L898	2014-12-19 05:43:41	2014-12-19 17:35:28	1	4.37019	10.0006	Winter
L898	2014-12-19 17:35:28	2014-12-20 05:56:38	2	2.81389	13.5325	Winter
L898	2014-12-20 05:56:38	2014-12-20 17:37:56	1	2.56797	12.9746	Winter
L898	2014-12-20 17:37:56	2014-12-21 05:50:13	2	3.43079	11.0148	Winter
L898	2014-12-21 05:50:13	2014-12-21 17:32:31	1	4.16874	12.6885	Winter
L898	2014-12-21 17:32:31	2014-12-22 05:48:41	2	4.42289	12.1128	Winter
L898	2014-12-22 05:48:41	2014-12-22 17:16:22	1	6.50376	16.759	Winter
L898	2014-12-22 17:16:22	2014-12-23 05:51:38	2	6.19739	17.4312	Winter
L898	2014-12-23 05:51:38	2014-12-23 17:21:22	1	5.6346	16.2009	Winter
L898	2014-12-23 17:21:22	2014-12-24 05:48:41	2	6.06496	15.2531	Winter
L898	2014-12-24 05:48:41	2014-12-24 17:31:50	1	4.81832	12.4603	Winter
L898	2014-12-24 17:31:50	2014-12-25 05:47:19	2	5.0511	11.9378	Winter
L898	2014-12-25 05:47:19	2014-12-25 17:30:28	1	5.28381	12.4729	Winter
L898	2014-12-25 17:30:28	2014-12-26 05:43:41	2	5.79944	11.3071	Winter
L898	2014-12-26 05:43:41	2014-12-26 17:40:28	1	4.61149	8.58492	Winter
L898	2014-12-26 17:40:28	2014-12-27 05:59:44	2	2.66661	13.0478	Winter
L898	2014-12-27 05:59:44	2014-12-27 17:35:28	1	3.35276	14.6078	Winter
L898	2014-12-27 17:35:28	2014-12-28 05:46:13	2	5.10324	10.6398	Winter
L898	2014-12-28 05:46:13	2014-12-28 17:27:58	1	6.10159	12.9362	Winter
L898	2014-12-28 17:27:58	2014-12-29 05:57:47	2	4.71705	16.0714	Winter
L898	2014-12-29 05:57:47	2014-12-29 17:33:46	1	4.05262	14.601	Winter
L898	2014-12-29 17:33:46	2014-12-30 05:53:41	2	4.62595	13.3194	Winter
L898	2014-12-30 05:53:41	2014-12-30 17:32:58	1	4.7864	13.704	Winter
L898	2014-12-30 17:32:58	2014-12-31 05:55:45	2	4.58781	14.1769	Winter
L898	2014-12-31 05:55:45	2014-12-31 17:30:28	1	4.95971	15.0439	Winter
L898	2014-12-31 17:30:28	2015-01-01 05:55:36	2	5.03738	14.893	Winter
L898	2015-01-01 05:55:36	2015-01-01 17:42:31	1	3.59043	11.5918	Winter
L898	2015-01-01 17:42:31	2015-01-02 05:57:47	2	3.37641	12.1105	Winter
L898	2015-01-02 05:57:47	2015-01-02 17:42:31	1	3.4348	12.2695	Winter
L898	2015-01-02 17:42:31	2015-01-03 05:55:07	2	3.82692	11.3788	Winter
L898	2015-01-03 05:55:07	2015-01-03 17:35:28	1	4.76581	13.5914	Winter
L898	2015-01-03 17:35:28	2015-01-04 05:52:19	2	5.17281	12.6735	Winter
L898	2015-01-04 05:52:19	2015-01-04 17:43:12	1	4.26301	10.5608	Winter
L898	2015-01-04 17:43:12	2015-01-05 05:50:57	2	4.49047	10.0452	Winter
L898	2015-01-05 05:50:57	2015-01-05 17:42:31	1	4.63199	10.4065	Winter
L898	2015-01-05 17:42:31	2015-01-06 06:01:38	2	3.35249	13.465	Winter
L898	2015-01-06 06:01:38	2015-01-06 17:38:46	1	3.87632	14.7299	Winter
L898	2015-01-06 17:38:46	2015-01-07 05:57:19	2	4.47027	13.3715	Winter
L898	2015-01-07 05:57:19	2015-01-07 17:36:50	1	4.76611	14.1096	Winter
L898	2015-01-07 17:36:50	2015-01-08 06:00:07	2	4.46854	14.8543	Winter
L898	2015-01-08 06:00:07	2015-01-08 17:41:50	1	3.89691	13.541	Winter
L898	2015-01-08 17:41:50	2015-01-09 05:59:41	2	4.00455	13.3251	Winter
L898	2015-01-09 05:59:41	2015-01-09 17:44:13	1	3.75928	12.7764	Winter
L898	2015-01-09 17:44:13	2015-01-10 05:55:45	2	4.30249	11.4972	Winter
L898	2015-01-10 05:55:45	2015-01-10 17:47:56	1	3.88924	10.5213	Winter
L898	2015-01-10 17:47:56	2015-01-11 05:51:13	2	4.50585	9.03	Winter
L898	2015-01-11 05:51:13	2015-01-11 17:48:12	1	4.52146	9.09996	Winter
L898	2015-01-11 17:48:12	2015-01-12 05:45:45	2	5.25413	7.29401	Winter
L898	2015-01-12 05:45:45	2015-01-12 17:37:31	1	6.63788	10.7959	Winter
L898	2015-01-12 17:37:31	2015-01-13 05:53:41	2	5.69471	13.1886	Winter
L898	2015-01-13 05:53:41	2015-01-13 17:51:50	1	3.95308	8.86086	Winter
L898	2015-01-13 17:51:50	2015-01-14 05:50:29	2	4.39866	7.75817	Winter
L898	2015-01-14 05:50:29	2015-01-14 17:53:12	1	4.27369	7.4676	Winter
L898	2015-01-14 17:53:12	2015-01-15 05:55:45	2	3.66164	9.07399	Winter
L898	2015-01-15 05:55:45	2015-01-15 17:47:56	1	4.36538	10.9235	Winter
L898	2015-01-15 17:47:56	2015-01-16 05:49:35	2	5.18075	8.86088	Winter
L898	2015-01-21 05:54:49	2015-01-21 17:44:33	1	5.38468	12.407	Winter
L898	2015-01-21 17:44:33	2015-01-22 05:47:19	2	6.35682	9.79732	Winter
L898	2015-01-22 05:47:19	2015-01-22 17:53:53	1	5.22439	6.68247	Winter
L898	2015-01-22 17:53:53	2015-01-23 06:00:13	2	3.64495	11.1615	Winter
L898	2015-01-23 06:00:13	2015-01-23 17:57:56	1	3.17241	9.89639	Winter
L898	2015-01-23 17:57:56	2015-01-24 05:55:45	2	3.76282	8.27254	Winter
L898	2015-01-24 05:55:45	2015-01-24 17:53:45	1	4.31615	9.90972	Winter
L904	2014-06-13 01:36:00	2014-06-13 20:46:11	1	12.2372	58.4196	Breeding
L904	2014-06-13 20:46:11	2014-06-14 01:37:36	2	12.0629	58.3294	Breeding
L904	2014-06-14 01:37:36	2014-06-14 20:41:11	1	12.7142	58.0756	Breeding
L904	2014-06-14 20:41:11	2014-06-15 01:26:00	2	14.1909	58.5532	Breeding
L904	2014-06-15 01:26:00	2014-06-15 20:37:47	1	14.6421	58.3789	Breeding
L904	2014-06-15 20:37:47	2014-06-16 01:32:08	2	13.9025	58.1022	Breeding
L904	2014-06-16 01:32:08	2014-06-16 20:36:11	1	14.1297	58.0027	Breeding
L904	2014-06-16 20:36:11	2014-06-17 01:26:00	2	14.9229	58.2583	Breeding
L904	2014-06-17 01:26:00	2014-06-17 20:36:11	1	14.9499	58.2331	Breeding
L904	2014-06-17 20:36:11	2014-06-18 01:32:08	2	14.2107	57.9618	Breeding
L904	2014-06-18 01:32:08	2014-06-18 20:36:11	1	14.2378	57.9401	Breeding
L904	2014-06-18 20:36:11	2014-06-19 01:47:36	2	12.3312	57.2281	Breeding
L904	2014-06-19 01:47:36	2014-06-19 20:21:11	1	14.2331	56.4615	Breeding
L904	2014-06-19 20:21:11	2014-06-20 01:46:02	2	14.4561	56.5461	Breeding
L904	2014-06-20 01:46:02	2014-06-20 20:37:47	1	12.4082	57.3482	Breeding
L904	2014-06-20 20:37:47	2014-06-21 01:40:02	2	13.1853	57.6328	Breeding
L904	2014-06-21 01:40:02	2014-06-21 20:36:11	1	13.4128	57.5491	Breeding
L904	2014-06-21 20:36:11	2014-06-22 01:36:27	2	13.8887	57.7229	Breeding
L904	2014-06-22 01:36:27	2014-06-22 20:31:11	1	14.5407	57.488	Breeding
L904	2014-06-22 20:31:11	2014-06-23 01:46:00	2	13.3738	57.0488	Breeding
L904	2014-06-23 01:46:00	2014-06-23 20:31:11	1	13.4007	57.0458	Breeding
L904	2014-06-23 20:31:11	2014-06-24 01:39:45	2	14.2085	57.3641	Breeding
L904	2014-06-24 01:39:45	2014-06-24 20:37:47	1	13.41	57.6715	Breeding
L904	2014-06-24 20:37:47	2014-06-25 01:42:36	2	13.0802	57.5629	Breeding
L904	2014-06-25 01:42:36	2014-06-25 20:36:11	1	13.3072	57.4941	Breeding
L904	2014-06-25 20:36:11	2014-06-26 01:40:12	2	13.6344	57.6314	Breeding
L904	2014-06-26 01:40:12	2014-06-26 20:36:11	1	13.6606	57.641	Breeding
L904	2014-06-26 20:36:11	2014-06-27 01:52:36	2	12.1363	57.0823	Breeding
L904	2014-06-27 01:52:36	2014-06-27 20:21:11	1	14.0369	56.3288	Breeding
L904	2014-06-27 20:21:11	2014-06-28 02:07:36	2	12.188	55.5358	Breeding
L904	2014-06-28 02:07:36	2014-06-28 20:22:47	1	12.0132	55.6441	Breeding
L904	2014-06-28 20:22:47	2014-06-29 01:59:48	2	13.0144	56.1201	Breeding
L904	2014-06-29 01:59:48	2014-06-29 20:31:11	1	11.9901	56.5902	Breeding
L904	2014-06-29 20:31:11	2014-06-30 01:52:36	2	12.9141	57.0014	Breeding
L904	2014-06-30 01:52:36	2014-06-30 20:26:11	1	13.5637	56.7721	Breeding
L904	2014-06-30 20:26:11	2014-07-01 01:47:36	2	14.2131	57.0729	Breeding
L904	2014-07-01 01:47:36	2014-07-01 20:26:11	1	14.2373	57.1026	Breeding
L904	2014-07-01 20:26:11	2014-07-02 01:53:30	2	13.5245	56.8526	Breeding
L904	2014-07-02 01:53:30	2014-07-02 20:26:11	1	13.548	56.8863	Breeding
L904	2014-07-02 20:26:11	2014-07-03 02:04:45	2	12.1651	56.342	Breeding
L904	2014-07-03 02:04:45	2014-07-03 20:21:11	1	12.813	56.1018	Breeding
L904	2014-07-03 20:21:11	2014-07-04 02:13:30	2	11.7425	55.6581	Breeding
L904	2014-07-04 02:13:30	2014-07-04 20:21:11	1	11.7649	55.7001	Breeding
L904	2014-07-04 20:21:11	2014-07-05 02:09:41	2	12.2635	55.9859	Breeding
L904	2014-07-05 02:09:41	2014-07-05 20:16:11	1	12.9101	55.7401	Breeding
L904	2014-07-05 20:16:11	2014-07-06 02:12:36	2	12.567	55.6342	Breeding
L904	2014-07-06 02:12:36	2014-07-06 20:21:11	1	11.963	55.9813	Breeding
L904	2014-07-06 20:21:11	2014-07-07 02:07:36	2	12.6087	56.3401	Breeding
L904	2014-07-07 02:07:36	2014-07-07 19:56:11	1	15.7535	54.8751	Breeding
L904	2014-07-07 19:56:11	2014-07-08 02:19:49	2	14.2457	54.1339	Breeding
L904	2014-07-08 02:19:49	2014-07-08 20:26:11	1	10.5154	56.1124	Breeding
L904	2014-07-08 20:26:11	2014-07-09 02:44:39	2	7.4308	54.6307	Breeding
L904	2014-07-09 02:44:39	2014-07-09 20:31:11	1	6.82437	55.0268	Breeding
L904	2014-07-09 20:31:11	2014-07-10 01:57:36	2	12.7241	57.8212	Breeding
L904	2014-07-10 01:57:36	2014-07-10 20:21:11	1	13.9916	57.3683	Breeding
L904	2014-07-10 20:21:11	2014-07-11 02:07:36	2	12.7591	56.9048	Breeding
L904	2014-07-11 02:07:36	2014-07-11 20:06:11	1	14.6506	56.0979	Breeding
L904	2014-07-11 20:06:11	2014-07-12 02:13:30	2	13.9303	55.8239	Breeding
L904	2014-07-12 02:13:30	2014-07-12 19:45:17	1	16.5578	54.5109	Breeding
L904	2014-07-12 19:45:17	2014-07-13 02:37:36	2	13.5604	52.8	Breeding
L904	2014-07-13 02:37:36	2014-07-13 19:41:11	1	14.0883	52.551	Breeding
L904	2014-07-13 19:41:11	2014-07-14 02:37:36	2	14.1028	52.6555	Breeding
L904	2014-07-14 02:37:36	2014-07-14 20:01:11	1	11.6168	54.2943	Breeding
L904	2014-07-14 20:01:11	2014-07-15 02:32:36	2	12.2553	54.7596	Breeding
L904	2014-07-15 02:32:36	2014-07-15 19:51:11	1	13.518	54.1212	Breeding
L904	2014-07-15 19:51:11	2014-07-16 02:42:36	2	12.2805	53.4609	Breeding
L904	2014-07-16 02:42:36	2014-07-16 20:01:11	1	11.0423	54.3301	Breeding
L904	2014-07-16 20:01:11	2014-07-17 02:32:36	2	12.3036	55.1691	Breeding
L904	2014-07-17 02:32:36	2014-07-17 20:01:11	1	12.3142	55.271	Breeding
L904	2014-07-17 20:01:11	2014-07-18 02:32:36	2	12.3245	55.386	Breeding
L904	2014-07-18 02:32:36	2014-07-18 20:01:11	1	12.334	55.4926	Breeding
L904	2014-07-18 20:01:11	2014-07-19 02:32:36	2	12.3432	55.611	Breeding
L904	2014-07-19 02:32:36	2014-07-19 20:02:47	1	12.1511	55.8344	Breeding
L904	2014-07-19 20:02:47	2014-07-20 02:22:36	2	13.4091	56.6296	Breeding
L904	2014-07-20 02:22:36	2014-07-20 20:06:11	1	12.9918	56.965	Breeding
L904	2014-07-20 20:06:11	2014-07-21 02:27:36	2	12.3737	56.7631	Breeding
L904	2014-07-21 02:27:36	2014-07-21 19:56:11	1	13.6297	56.205	Breeding
L904	2014-07-21 19:56:11	2014-07-22 02:31:00	2	13.2109	56.0955	Breeding
L904	2014-07-22 02:31:00	2014-07-22 19:46:11	1	14.4657	55.4935	Breeding
L904	2014-07-22 19:46:11	2014-07-23 02:27:36	2	14.8948	55.878	Breeding
L904	2014-07-23 02:27:36	2014-07-23 19:52:47	1	14.073	56.4834	Breeding
L904	2014-07-23 19:52:47	2014-07-24 02:34:51	2	13.1701	56.1002	Breeding
L904	2014-07-24 02:34:51	2014-07-24 19:50:17	1	13.4848	56.0525	Breeding
L904	2014-07-24 19:50:17	2014-07-25 02:42:36	2	12.5182	55.6082	Breeding
L904	2014-07-25 02:42:36	2014-07-25 19:51:11	1	12.4075	55.8198	Breeding
L904	2014-07-25 19:51:11	2014-07-26 02:28:30	2	14.1714	56.9998	Breeding
L904	2014-07-26 02:28:30	2014-07-26 19:51:11	1	14.1713	57.1447	Breeding
L904	2014-07-26 19:51:11	2014-07-27 02:42:36	2	12.4079	56.2605	Breeding
L904	2014-07-27 02:42:36	2014-07-27 19:41:11	1	13.6566	55.6294	Breeding
L904	2014-07-27 19:41:11	2014-07-28 02:46:00	2	13.2304	55.5075	Breeding
L904	2014-07-28 02:46:00	2014-07-28 19:41:11	1	13.2278	55.6673	Breeding
L904	2014-07-28 19:41:11	2014-07-29 02:47:36	2	13.0244	55.6934	Breeding
L904	2014-07-29 02:47:36	2014-07-29 19:42:47	1	12.8202	55.9899	Breeding
L904	2014-07-29 19:42:47	2014-07-30 02:50:28	2	12.4583	55.9167	Breeding
L904	2014-07-30 02:50:28	2014-07-30 19:31:11	1	13.9038	55.096	Breeding
L904	2014-07-30 19:31:11	2014-07-31 02:52:36	2	13.631	55.0735	Breeding
L904	2014-07-31 02:52:36	2014-07-31 19:26:11	1	14.2497	54.7997	Breeding
L904	2014-07-31 19:26:11	2014-08-01 03:00:13	2	13.2914	54.2584	Breeding
L904	2014-08-01 03:00:13	2014-08-01 19:31:11	1	12.6588	54.9181	Breeding
L904	2014-08-01 19:31:11	2014-08-02 03:01:00	2	12.5527	55.0213	Breeding
L904	2014-08-02 03:01:00	2014-08-02 19:11:11	1	15.044	53.2323	Breeding
L904	2014-08-03 04:00:01	2014-08-03 19:26:11	1	5.77083	48.2768	Breeding
L904	2014-08-03 19:26:11	2014-08-04 03:07:36	2	12.3135	54.6647	Breeding
L904	2014-08-04 03:07:36	2014-08-04 19:16:11	1	13.5522	53.8492	Breeding
L904	2014-08-04 19:16:11	2014-08-05 03:17:36	2	12.2904	52.9551	Breeding
L904	2014-08-05 03:17:36	2014-08-05 19:11:11	1	12.9028	52.6039	Breeding
L904	2014-08-05 19:11:11	2014-08-06 03:22:36	2	12.2647	52.2154	Breeding
L904	2014-08-06 03:22:36	2014-08-06 19:06:11	1	12.8759	51.837	Breeding
L904	2014-08-06 19:06:11	2014-08-07 03:22:36	2	12.8616	52.0415	Breeding
L904	2014-08-07 03:22:36	2014-08-07 18:46:11	1	15.3467	49.6413	Breeding
L904	2014-08-07 18:46:11	2014-08-08 03:36:00	2	13.6565	47.8721	Breeding
L904	2014-08-08 03:36:00	2014-08-08 19:11:11	1	10.5149	51.677	Breeding
L904	2014-08-08 19:11:11	2014-08-09 03:11:00	2	13.6235	54.8528	Breeding
L904	2014-08-09 03:11:00	2014-08-09 19:21:11	1	12.3558	56.142	Breeding
L904	2014-08-09 19:21:11	2014-08-10 03:11:00	2	12.3379	56.3521	Breeding
L904	2014-08-10 03:11:00	2014-08-10 19:16:11	1	12.9442	56.0839	Breeding
L904	2014-08-10 19:16:11	2014-08-11 03:29:56	2	10.5586	54.2077	Breeding
L904	2014-08-11 03:29:56	2014-08-11 19:15:17	1	10.6506	54.3627	Breeding
L904	2014-08-11 19:15:17	2014-08-12 03:11:00	2	12.9968	56.6771	Breeding
L904	2014-08-12 03:11:00	2014-08-12 19:12:47	1	13.2884	56.6742	Breeding
L904	2014-08-12 19:12:47	2014-08-13 03:16:00	2	12.6419	56.3685	Breeding
L904	2014-08-13 03:16:00	2014-08-13 19:06:11	1	13.4452	55.9074	Breeding
L904	2014-08-13 19:06:11	2014-08-14 03:21:00	2	12.7975	55.568	Breeding
L904	2014-08-31 05:13:30	2014-08-31 18:46:39	1	0.0654606	41.2129	Staging 1
L904	2014-08-31 18:46:39	2014-09-01 05:08:30	2	0.651527	43.412	Staging 1
L904	2014-09-01 05:08:30	2014-09-01 18:48:22	1	0.398258	44.6264	Staging 1
L904	2014-09-01 18:48:22	2014-09-02 05:08:30	2	0.358568	45.0384	Staging 1
L904	2014-09-02 05:08:30	2014-09-02 18:42:47	1	1.01608	43.7062	Staging 1
L904	2014-09-02 18:42:47	2014-09-03 05:12:08	2	0.521644	42.7591	Staging 1
L904	2014-09-03 05:12:08	2014-09-03 18:40:17	1	0.793484	42.4588	Staging 1
L904	2014-09-03 18:40:17	2014-09-04 05:13:30	2	0.58167	42.3411	Staging 1
L904	2014-09-04 05:13:30	2014-09-04 18:33:39	1	1.37102	40.1997	Staging 1
L904	2014-09-04 18:33:39	2014-09-05 05:17:08	2	0.875512	38.9421	Staging 1
L904	2014-09-05 05:17:08	2014-09-05 18:37:47	1	0.316137	41.6373	Staging 1
L904	2014-09-05 18:37:47	2014-09-06 05:17:08	2	0.274312	42.1087	Staging 1
L904	2014-09-06 05:17:08	2014-09-06 18:32:47	1	0.857383	40.5554	Staging 1
L904	2014-09-06 18:32:47	2014-09-07 05:17:36	2	0.756067	40.8094	Staging 1
L904	2014-09-07 05:17:36	2014-09-07 18:31:39	1	0.855021	41.0843	Staging 1
L904	2014-09-07 18:31:39	2014-09-08 05:17:08	2	0.871397	41.8352	Staging 1
L904	2014-09-08 05:17:08	2014-09-08 18:32:47	1	0.687068	43.2678	Staging 1
L904	2014-09-08 18:32:47	2014-09-09 05:35:02	2	-1.59471	33.3246	Staging 1
L904	2014-09-09 05:35:02	2014-09-09 18:45:17	1	-3.20095	41.9797	Staging 2
L904	2014-09-09 18:45:17	2014-09-10 05:45:12	2	-4.5147	36.4222	Staging 2
L904	2014-09-10 05:45:12	2014-09-10 18:45:17	1	-4.55824	37.4384	Staging 2
L904	2014-09-10 18:45:17	2014-09-11 05:38:30	2	-3.76438	42.2042	Staging 2
L904	2014-09-11 05:38:30	2014-09-11 18:48:35	1	-4.22096	45.0694	Staging 2
L904	2014-09-11 18:48:35	2014-09-12 05:44:38	2	-5.03294	42.1971	Staging 2
L904	2014-09-12 05:44:38	2014-09-12 18:43:19	1	-4.4184	39.8646	Staging 2
L904	2014-09-12 18:43:19	2014-09-13 05:41:27	2	-4.06306	42.6805	Staging 2
L904	2014-09-13 05:41:27	2014-09-13 18:43:19	1	-4.10728		Staging 2
L904	2014-09-13 18:43:19	2014-09-14 05:45:02	2	-4.60045		Staging 2
L904	2014-09-14 05:45:02	2014-09-14 18:36:11	1	-3.75226		Staging 2
L904	2014-09-14 18:36:11	2014-09-15 05:44:56	2	-3.78332		Staging 2
L904	2014-09-15 05:44:56	2014-09-15 18:38:19	1	-4.09523		Staging 2
L904	2014-09-15 18:38:19	2014-09-16 05:50:08	2	-4.79131		Staging 2
L904	2014-09-16 05:50:08	2014-09-16 18:41:39	1	-5.25266		Staging 2
L904	2014-09-16 18:41:39	2014-09-17 05:43:30	2	-4.46676		Staging 2
L904	2014-09-17 05:43:30	2014-09-17 18:32:47	1	-3.40249		Staging 2
L904	2014-09-17 18:32:47	2014-09-18 05:48:30	2	-4.07224		Staging 2
L904	2014-09-18 05:48:30	2014-09-18 18:25:17	1	-3.17923		Staging 2
L904	2014-09-18 18:25:17	2014-09-19 05:51:02	2	-3.54109		Staging 2
L904	2014-09-19 05:51:02	2014-09-19 18:30:17	1	-4.21078		Staging 2
L904	2014-09-19 18:30:17	2014-09-20 05:54:51	2	-4.7325		Staging 2
L904	2014-09-27 06:20:25	2014-09-27 18:49:11	1	-10.9461		Staging 3
L904	2014-09-27 18:49:11	2014-09-28 06:12:08	2	-9.95208		Staging 3
L904	2014-09-28 06:12:08	2014-09-28 18:42:20	1	-9.13957		Staging 3
L904	2014-09-28 18:42:20	2014-09-29 06:17:36	2	-9.86572		Staging 3
L904	2014-09-29 06:17:36	2014-09-29 18:45:17	1	-10.276		Staging 3
L904	2014-09-29 18:45:17	2014-09-30 06:16:27	2	-10.1729		Staging 3
L904	2014-09-30 06:16:27	2014-09-30 18:43:59	1	-10.0519		Staging 3
L904	2014-09-30 18:43:59	2014-10-01 06:16:27	2	-10.0928		Staging 3
L904	2014-10-01 06:16:27	2014-10-01 18:41:39	1	-9.84148		Staging 3
L904	2014-10-01 18:41:39	2014-10-02 06:16:27	2	-9.88183		Staging 3
L904	2014-10-02 06:16:27	2014-10-02 18:43:56	1	-10.2067		Staging 3
L904	2014-10-02 18:43:56	2014-10-03 06:20:28	2	-10.7487		Staging 3
L904	2014-10-03 06:20:28	2014-10-03 18:38:45	1	-10.1401		Staging 3
L904	2014-10-03 18:38:45	2014-10-04 06:15:12	2	-9.52055		Staging 3
L904	2014-10-11 05:43:30	2014-10-11 18:03:56	1	-1.74301	3.66852	Staging 4
L904	2014-10-11 18:03:56	2014-10-12 05:47:08	2	-2.22937	7.5028	Staging 4
L904	2014-10-12 05:47:08	2014-10-12 18:03:46	1	-2.23915	7.237	Staging 4
L904	2014-10-12 18:03:46	2014-10-13 05:48:30	2	-2.44131	8.61875	Staging 4
L904	2014-10-13 05:48:30	2014-10-13 18:05:17	1	-2.66291	6.7481	Staging 4
L904	2014-10-13 18:05:17	2014-10-14 05:44:43	2	-2.22007	3.37746	Staging 4
L904	2014-10-14 05:44:43	2014-10-14 18:03:45	1	-2.05731	4.45797	Staging 4
L904	2014-10-14 18:03:45	2014-10-15 05:44:38	2	-2.07704	4.50202	Staging 4
L904	2014-10-15 05:44:38	2014-10-15 18:03:45	1	-2.10543	4.21937	Staging 4
L904	2014-10-15 18:03:45	2014-10-16 05:45:28	2	-2.23613	5.0017	Staging 4
L904	2014-10-16 05:45:28	2014-10-16 18:05:17	1	-2.45562	3.48554	Staging 4
L904	2014-10-16 18:05:17	2014-10-17 05:45:25	2	-2.47675	3.55632	Staging 4
L904	2014-10-17 05:45:25	2014-10-17 18:06:39	1	-2.6737	2.27847	Staging 4
L904	2014-10-17 18:06:39	2014-10-18 05:45:46	2	-2.74183	2.65446	Staging 4
L904	2014-11-04 04:49:41	2014-11-04 16:57:20	1	12.5022	7.87154	Staging 5
L904	2014-11-04 16:57:20	2014-11-05 04:54:42	2	11.8766	10.0561	Staging 5
L904	2014-11-05 04:54:42	2014-11-05 16:58:01	1	11.7943	9.66703	Staging 5
L904	2014-11-05 16:58:01	2014-11-06 04:48:30	2	12.5748	6.81381	Staging 5
L904	2014-11-06 04:48:30	2014-11-06 16:58:01	1	12.5797	6.77123	Staging 5
L904	2014-11-06 16:58:01	2014-11-07 04:49:36	2	12.4467	7.17508	Staging 5
L904	2014-11-07 04:49:36	2014-11-07 16:54:16	1	12.922	8.7483	Staging 5
L904	2014-11-07 16:54:16	2014-11-08 04:54:48	2	12.2801	10.8503	Staging 5
L904	2014-11-08 04:54:48	2014-11-08 16:56:39	1	11.9909	9.7865	Staging 5
L904	2014-11-08 16:56:39	2014-11-09 04:51:02	2	12.4713	8.10207	Staging 5
L904	2014-11-09 04:51:02	2014-11-09 16:53:19	1	12.8982	9.44789	Staging 5
L904	2014-11-09 16:53:19	2014-11-10 04:50:18	2	13.0006	9.03641	Staging 5
L904	2014-11-10 04:50:18	2014-11-10 16:54:00	1	12.9277	8.72821	Staging 5
L904	2014-11-10 16:54:00	2014-11-11 04:49:51	2	12.9973	8.43632	Staging 5
L904	2014-11-13 04:26:27	2014-11-13 16:34:17	1	18.466	6.75628	Winter
L904	2014-11-13 16:34:17	2014-11-14 04:24:51	2	18.6834	6.04219	Winter
L904	2014-11-14 04:24:51	2014-11-14 16:20:17	1	20.4511	11.3713	Winter
L904	2014-11-14 16:20:17	2014-11-15 04:31:02	2	19.6984	13.5315	Winter
L904	2014-11-15 04:31:02	2014-11-15 16:30:17	1	18.4694	9.79707	Winter
L904	2014-11-15 16:30:17	2014-11-16 04:30:46	2	18.5255	9.56613	Winter
L904	2014-11-16 04:30:46	2014-11-16 16:26:11	1	19.0612	11.0762	Winter
L904	2014-11-16 16:26:11	2014-11-17 04:29:48	2	19.2056	10.5847	Winter
L904	2014-11-17 04:29:48	2014-11-17 16:30:17	1	18.717	9.10195	Winter
L904	2014-11-17 16:30:17	2014-11-18 04:29:56	2	18.7241	9.02571	Winter
L904	2014-11-18 04:29:56	2014-11-18 16:33:51	1	18.3043	7.76688	Winter
L904	2014-11-18 16:33:51	2014-11-19 04:34:38	2	17.744	9.31767	Winter
L904	2014-11-19 04:34:38	2014-11-19 16:35:17	1	17.5931	8.83695	Winter
L904	2014-11-19 16:35:17	2014-11-20 04:28:30	2	18.3896	6.54372	Winter
L904	2014-11-20 04:28:30	2014-11-20 16:35:17	1	18.4193	6.59199	Winter
L904	2014-11-20 16:35:17	2014-11-21 04:28:30	2	18.4498	6.47254	Winter
L904	2014-11-21 04:28:30	2014-11-21 16:36:39	1	18.3102	6.05277	Winter
L904	2014-11-21 16:36:39	2014-11-22 04:31:02	2	18.0252	6.80728	Winter
L904	2014-11-22 04:31:02	2014-11-22 16:33:35	1	18.4414	7.91098	Winter
L904	2014-11-22 16:33:35	2014-11-23 04:26:27	2	19.0488	6.22043	Winter
L904	2014-11-23 04:26:27	2014-11-23 16:35:17	1	18.8712	5.7104	Winter
L904	2014-11-23 16:35:17	2014-11-24 04:31:27	2	18.2817	7.27007	Winter
L904	2014-11-24 04:31:27	2014-11-24 16:35:17	1	18.318	7.33326	Winter
L904	2014-11-24 16:35:17	2014-11-25 04:32:08	2	18.2695	7.42873	Winter
L904	2014-11-25 04:32:08	2014-11-25 16:33:45	1	18.4996	8.00337	Winter
L904	2014-11-25 16:33:45	2014-11-26 04:34:59	2	18.182	8.80115	Winter
L904	2014-11-26 04:34:59	2014-11-26 16:37:45	1	17.7215	7.55954	Winter
L904	2014-11-26 16:37:45	2014-11-27 04:26:02	2	18.8795	4.50776	Winter
L904	2014-11-27 04:26:02	2014-11-27 16:36:39	1	19.0572	4.9531	Winter
L904	2014-11-27 16:36:39	2014-11-28 04:30:25	2	18.5509	6.24356	Winter
L904	2014-11-28 04:30:25	2014-11-28 16:32:20	1	19.1326	7.71425	Winter
L904	2014-11-28 16:32:20	2014-11-29 04:30:13	2	19.2014	7.50899	Winter
L904	2014-11-29 04:30:13	2014-11-29 16:38:56	1	18.4212	5.49332	Winter
L904	2014-11-29 16:38:56	2014-11-30 04:34:27	2	17.9367	6.70422	Winter
L904	2014-11-30 04:34:27	2014-11-30 16:36:39	1	18.2666	7.51337	Winter
L904	2014-11-30 16:36:39	2014-12-01 04:34:29	2	18.3087	7.38139	Winter
L904	2014-12-01 04:34:29	2014-12-01 16:22:47	1	20.0884	11.7804	Winter
L904	2014-12-01 16:22:47	2014-12-02 04:33:30	2	20.2582	11.3222	Winter
L904	2014-12-02 04:33:30	2014-12-02 16:33:19	1	18.9895	8.15546	Winter
L904	2014-12-02 16:33:19	2014-12-03 04:37:08	2	18.5841	9.12919	Winter
L904	2014-12-03 04:37:08	2014-12-03 16:38:22	1	18.003	7.67174	Winter
L904	2014-12-03 16:38:22	2014-12-04 04:33:30	2	18.5067	6.41128	Winter
L904	2014-12-04 04:33:30	2014-12-04 16:35:17	1	18.9416	7.45897	Winter
L904	2014-12-04 16:35:17	2014-12-05 04:34:56	2	18.8122	7.7537	Winter
L904	2014-12-05 04:34:56	2014-12-05 16:37:45	1	18.5561	7.10978	Winter
L904	2014-12-05 16:37:45	2014-12-06 04:39:56	2	17.9849	8.4745	Winter
L904	2014-12-06 04:39:56	2014-12-06 16:33:19	1	18.5908	9.90985	Winter
L904	2014-12-06 16:33:19	2014-12-07 04:36:27	2	19.0793	8.71399	Winter
L904	2014-12-07 04:36:27	2014-12-07 16:40:17	1	18.2625	6.7319	Winter
L904	2014-12-07 16:40:17	2014-12-08 04:37:08	2	18.2311	6.79197	Winter
L904	2014-12-08 04:37:08	2014-12-08 16:37:20	1	18.6542	7.78854	Winter
L904	2014-12-08 16:37:20	2014-12-09 04:31:27	2	19.4197	5.94553	Winter
L904	2014-12-09 04:31:27	2014-12-09 16:30:17	1	20.3565	8.16298	Winter
L904	2014-12-09 16:30:17	2014-12-10 04:34:54	2	19.9801	9.037	Winter
L904	2014-12-10 04:34:54	2014-12-10 16:36:39	1	19.2409	7.27305	Winter
L904	2014-12-10 16:36:39	2014-12-11 04:50:34	2	17.3409	11.7179	Winter
L904	2014-12-11 04:50:34	2014-12-11 16:24:17	1	18.9439	15.3759	Winter
L904	2014-12-11 16:24:17	2014-12-12 04:38:30	2	20.5097	11.7626	Winter
L904	2014-12-12 04:38:30	2014-12-12 16:40:17	1	18.5682	7.21427	Winter
L904	2014-12-12 16:40:17	2014-12-13 04:39:31	2	18.4996	7.36461	Winter
L904	2014-12-13 04:39:31	2014-12-13 16:44:04	1	18.0856	6.38473	Winter
L904	2014-12-13 16:44:04	2014-12-14 04:37:08	2	18.4427	5.54049	Winter
L904	2014-12-14 04:37:08	2014-12-14 16:41:39	1	18.8039	6.3788	Winter
L904	2014-12-14 16:41:39	2014-12-15 04:41:27	2	18.3243	7.48994	Winter
L904	2014-12-15 04:41:27	2014-12-15 16:43:13	1	18.1888	7.16669	Winter
L904	2014-12-15 16:43:13	2014-12-16 04:38:30	2	18.6174	6.16229	Winter
L904	2014-12-16 04:38:30	2014-12-16 16:46:39	1	18.2485	5.29813	Winter
L904	2014-12-16 16:46:39	2014-12-17 04:40:18	2	18.0832	5.67841	Winter
L904	2014-12-17 04:40:18	2014-12-17 16:43:01	1	18.5979	6.8692	Winter
L904	2014-12-17 16:43:01	2014-12-18 04:36:27	2	19.1413	5.60411	Winter
L904	2014-12-18 04:36:27	2014-12-18 16:46:39	1	18.7487	4.68991	Winter
L904	2014-12-18 16:46:39	2014-12-19 04:39:48	2	18.3916	5.51609	Winter
L904	2014-12-19 04:39:48	2014-12-19 16:42:20	1	18.9924	6.90497	Winter
L904	2014-12-19 16:42:20	2014-12-20 04:39:48	2	19.054	6.75999	Winter
L904	2014-12-20 04:39:48	2014-12-20 16:43:56	1	18.9166	6.4405	Winter
L904	2014-12-20 16:43:56	2014-12-21 04:40:34	2	18.8821	6.51917	Winter
L904	2014-12-21 04:40:34	2014-12-21 16:43:51	1	18.9535	6.68358	Winter
L904	2014-12-21 16:43:51	2014-12-22 04:44:41	2	18.5008	7.72865	Winter
L904	2014-12-22 04:44:41	2014-12-22 16:43:56	1	18.5532	7.84985	Winter
L904	2014-12-22 16:43:56	2014-12-23 04:42:08	2	18.9345	6.9706	Winter
L904	2014-12-23 04:42:08	2014-12-23 16:46:39	1	18.6564	6.3288	Winter
L904	2014-12-23 16:46:39	2014-12-24 04:38:30	2	19.1722	5.13577	Winter
L904	2014-12-24 04:38:30	2014-12-24 16:47:45	1	19.0974	4.96396	Winter
L904	2014-12-24 16:47:45	2014-12-25 04:40:12	2	18.9471	5.31464	Winter
L904	2014-12-25 04:40:12	2014-12-25 16:53:01	1	18.3499	3.93099	Winter
L904	2014-12-25 16:53:01	2014-12-26 04:37:08	2	18.7948	2.89956	Winter
L904	2014-12-26 04:37:08	2014-12-26 16:51:39	1	19.0274	3.44163	Winter
L904	2014-12-26 16:51:39	2014-12-27 04:44:45	2	18.1367	5.51617	Winter
L904	2014-12-27 04:44:45	2014-12-27 16:48:22	1	18.6091	6.61959	Winter
L904	2014-12-27 16:48:22	2014-12-28 04:42:08	2	18.9978	5.72042	Winter
L904	2014-12-28 04:42:08	2014-12-28 16:47:45	1	19.1358	6.04763	Winter
L904	2014-12-28 16:47:45	2014-12-29 04:41:02	2	19.3334	5.59223	Winter
L904	2014-12-29 04:41:02	2014-12-29 16:48:01	1	19.3599	5.66015	Winter
L904	2014-12-29 16:48:01	2014-12-30 04:45:34	2	18.8541	6.85064	Winter
L904	2014-12-30 04:45:34	2014-12-30 16:47:45	1	18.9485	7.08057	Winter
L904	2014-12-30 16:47:45	2014-12-31 04:48:30	2	18.6421	7.80834	Winter
L904	2014-12-31 04:48:30	2014-12-31 16:52:45	1	18.077	6.4925	Winter
L904	2014-12-31 16:52:45	2015-01-01 04:47:08	2	18.3073	5.95956	Winter
L904	2015-01-01 04:47:08	2015-01-01 16:55:17	1	18.0492	5.35902	Winter
L904	2015-01-01 16:55:17	2015-01-02 04:45:05	2	18.3644	4.62069	Winter
L904	2015-01-02 04:45:05	2015-01-02 16:55:17	1	18.4229	4.76681	Winter
L904	2015-01-02 16:55:17	2015-01-03 04:45:01	2	18.4875	4.621	Winter
L904	2015-01-03 04:45:01	2015-01-03 16:52:20	1	18.9136	5.64535	Winter
L904	2015-01-03 16:52:20	2015-01-04 04:47:08	2	18.7079	6.14785	Winter
L904	2015-01-04 04:47:08	2015-01-04 16:53:22	1	18.6366	5.98973	Winter
L904	2015-01-04 16:53:22	2015-01-05 04:45:46	2	18.8641	5.45588	Winter
L904	2015-01-05 04:45:46	2015-01-05 16:53:59	1	18.8421	5.41461	Winter
L904	2015-01-05 16:53:59	2015-01-06 04:44:43	2	19.0285	4.97597	Winter
L904	2015-01-06 04:44:43	2015-01-06 16:57:20	1	18.6652	4.10622	Winter
L904	2015-01-06 16:57:20	2015-01-07 04:44:46	2	18.7134	3.99793	Winter
L904	2015-01-07 04:44:46	2015-01-07 16:54:02	1	19.1806	5.14645	Winter
L904	2015-01-07 16:54:02	2015-01-08 04:49:45	2	18.6115	6.55091	Winter
L904	2015-01-08 04:49:45	2015-01-08 16:54:06	1	18.6566	6.67944	Winter
L904	2015-01-08 16:54:06	2015-01-09 04:49:31	2	18.739	6.49564	Winter
L904	2015-01-09 04:49:31	2015-01-09 16:53:01	1	18.9257	6.97506	Winter
L904	2015-01-09 16:53:01	2015-01-10 04:49:46	2	18.9455	6.94711	Winter
L904	2015-01-10 04:49:46	2015-01-10 16:57:20	1	18.4572	5.75419	Winter
L904	2015-01-10 16:57:20	2015-01-11 04:49:38	2	18.5234	5.60641	Winter
L904	2015-01-11 04:49:38	2015-01-11 16:58:39	1	18.4101	5.33969	Winter
L904	2015-01-11 16:58:39	2015-01-12 04:49:46	2	18.4436	5.27229	Winter
L904	2015-01-12 04:49:46	2015-01-12 17:01:39	1	18.1161	4.46081	Winter
L904	2015-01-12 17:01:39	2015-01-13 04:49:52	2	18.1504	4.38778	Winter
L904	2015-01-13 04:49:52	2015-01-13 16:59:11	1	18.5058	5.30893	Winter
L904	2015-01-13 16:59:11	2015-01-14 04:44:49	2	19.1837	3.58956	Winter
L904	2015-01-14 04:44:49	2015-01-14 16:58:48	1	19.278	3.84366	Winter
L904	2015-01-14 16:58:48	2015-01-15 04:50:18	2	18.6386	5.5108	Winter
L904	2015-01-15 04:50:18	2015-01-15 16:58:39	1	18.7033	5.70002	Winter
L904	2015-01-15 16:58:39	2015-01-16 04:47:08	2	19.1442	4.57074	Winter
L904	2015-01-16 04:47:08	2015-01-16 16:58:55	1	19.1547	4.61551	Winter
L904	2015-01-16 16:58:55	2015-01-17 04:49:39	2	18.8813	5.3547	Winter
L904	2015-01-17 04:49:39	2015-01-17 17:03:34	1	18.3407	3.94285	Winter
L904	2015-01-17 17:03:34	2015-01-18 04:49:29	2	18.4038	3.78969	Winter
L904	2015-01-18 04:49:29	2015-01-18 17:04:01	1	18.3883	3.76292	Winter
L904	2015-01-18 17:04:01	2015-01-19 04:52:08	2	18.0972	4.56254	Winter
L904	2015-01-19 04:52:08	2015-01-19 17:08:29	1	17.5787	3.17684	Winter
L904	2015-01-19 17:08:29	2015-01-20 04:48:30	2	18.0709	1.84905	Winter
L904	2015-01-20 04:48:30	2015-01-20 17:03:55	1	18.6795	3.52086	Winter
L904	2015-01-20 17:03:55	2015-01-21 04:44:24	2	19.2291	2.02135	Winter
L904	2015-01-28 04:57:08	2015-01-28 17:04:20	1	18.0385	6.93252	Winter
L904	2015-01-28 17:04:20	2015-01-29 04:54:35	2	18.3805	5.92586	Winter
L904	2015-01-29 04:54:35	2015-01-29 17:02:45	1	18.6004	6.64932	Winter
L906	2014-06-12 01:41:53	2014-06-12 20:25:28	1	14.0388	57.8903	Breeding
L906	2014-06-12 20:25:28	2014-06-13 01:50:44	2	12.9593	57.4295	Breeding
L906	2014-06-13 01:50:44	2014-06-13 20:30:28	1	12.3605	57.6353	Breeding
L906	2014-06-13 20:30:28	2014-06-14 01:47:47	2	12.7551	57.7578	Breeding
L906	2014-06-14 01:47:47	2014-06-14 20:35:28	1	12.1566	57.9581	Breeding
L906	2014-06-14 20:35:28	2014-06-15 01:40:03	2	13.1499	58.2978	Breeding
L906	2014-06-15 01:40:03	2014-06-15 20:35:56	1	13.1175	58.2855	Breeding
L906	2014-06-15 20:35:56	2014-06-16 01:49:02	2	12.0208	57.8563	Breeding
L906	2014-06-16 01:49:02	2014-06-16 20:27:04	1	13.1561	57.3953	Breeding
L906	2014-06-16 20:27:04	2014-06-17 01:51:53	2	12.8265	57.2436	Breeding
L906	2014-06-17 01:51:53	2014-06-17 20:25:28	1	13.0539	57.1349	Breeding
L906	2014-06-17 20:25:28	2014-06-18 01:51:53	2	13.081	57.1303	Breeding
L906	2014-06-18 01:51:53	2014-06-18 20:15:28	1	14.3579	56.5833	Breeding
L906	2014-06-18 20:15:28	2014-06-19 02:11:53	2	11.8854	55.45	Breeding
L906	2014-06-19 02:11:53	2014-06-19 20:10:28	1	12.5375	55.1254	Breeding
L906	2014-06-19 20:10:28	2014-06-20 01:51:25	2	15.1234	56.3211	Breeding
L906	2014-06-20 01:51:25	2014-06-20 20:20:28	1	13.9008	56.8411	Breeding
L906	2014-06-20 20:20:28	2014-06-21 01:54:19	2	13.5648	56.6961	Breeding
L906	2014-06-21 01:54:19	2014-06-21 20:25:28	1	12.9671	56.946	Breeding
L906	2014-06-21 20:25:28	2014-06-22 01:51:53	2	13.2983	57.0825	Breeding
L906	2014-06-22 01:51:53	2014-06-22 20:30:28	1	12.7005	57.3268	Breeding
L906	2014-06-22 20:30:28	2014-06-23 02:06:53	2	10.8528	56.5676	Breeding
L906	2014-06-23 02:06:53	2014-06-23 20:25:28	1	11.5047	56.2913	Breeding
L906	2014-06-23 20:25:28	2014-06-24 01:56:53	2	12.7814	56.8489	Breeding
L906	2014-06-24 01:56:53	2014-06-24 20:23:21	1	13.0722	56.7382	Breeding
L906	2014-06-24 20:23:21	2014-06-25 02:00:17	2	12.6744	56.581	Breeding
L906	2014-06-25 02:00:17	2014-06-25 20:15:28	1	13.6868	56.1513	Breeding
L906	2014-06-25 20:15:28	2014-06-26 02:06:53	2	12.8879	55.8032	Breeding
L906	2014-06-26 02:06:53	2014-06-26 19:58:24	1	15.0462	54.7724	Breeding
L906	2014-06-26 19:58:24	2014-06-27 02:34:45	2	11.5902	52.8983	Breeding
L906	2014-06-27 02:34:45	2014-06-27 20:15:28	1	9.48409	54.1119	Breeding
L906	2014-06-27 20:15:28	2014-06-28 02:56:53	2	6.74297	52.5708	Breeding
L906	2014-06-28 02:56:53	2014-06-28 20:00:28	1	8.64326	51.4006	Breeding
L906	2014-06-28 20:00:28	2014-06-29 02:21:53	2	13.0431	54.0654	Breeding
L906	2014-06-29 02:21:53	2014-06-29 20:25:28	1	9.94364	55.6785	Breeding
L906	2014-06-29 20:25:28	2014-06-30 02:01:53	2	12.4683	56.852	Breeding
L906	2014-06-30 02:01:53	2014-06-30 20:17:04	1	13.5424	56.4178	Breeding
L906	2014-06-30 20:17:04	2014-07-01 02:01:53	2	13.5669	56.466	Breeding
L906	2014-07-01 02:01:53	2014-07-01 20:30:28	1	11.9167	57.2183	Breeding
L906	2014-07-01 20:30:28	2014-07-02 01:51:53	2	13.1906	57.7744	Breeding
L906	2014-07-02 01:51:53	2014-07-02 20:22:04	1	14.2636	57.3854	Breeding
L906	2014-07-02 20:22:04	2014-07-03 02:06:53	2	12.4123	56.6373	Breeding
L906	2014-07-03 02:06:53	2014-07-03 20:15:28	1	13.2606	56.3007	Breeding
L906	2014-07-03 20:15:28	2014-07-04 02:21:53	2	11.4087	55.4616	Breeding
L906	2014-07-04 02:21:53	2014-07-04 20:22:04	1	10.6056	55.9091	Breeding
L906	2014-07-04 20:22:04	2014-07-05 02:06:53	2	12.5026	56.8404	Breeding
L906	2014-07-05 02:06:53	2014-07-05 20:07:36	1	14.3321	56.0516	Breeding
L906	2014-07-05 20:07:36	2014-07-06 02:16:53	2	13.1038	55.5053	Breeding
L906	2014-07-06 02:16:53	2014-07-06 20:12:04	1	12.5666	55.8353	Breeding
L906	2014-07-06 20:12:04	2014-07-07 02:01:53	2	14.4622	56.7946	Breeding
L906	2014-07-07 02:01:53	2014-07-07 19:37:04	1	18.8568	54.6613	Breeding
L906	2014-07-07 19:37:04	2014-07-08 02:36:53	2	14.5023	52.1032	Breeding
L906	2014-07-08 02:36:53	2014-07-08 20:05:28	1	10.9725	54.3432	Breeding
L906	2014-07-08 20:05:28	2014-07-09 02:11:25	2	14.1753	56.1098	Breeding
L906	2014-07-09 02:11:25	2014-07-09 20:15:28	1	12.944	56.7752	Breeding
L906	2014-07-09 20:15:28	2014-07-10 02:16:53	2	12.2783	56.5341	Breeding
L906	2014-07-10 02:16:53	2014-07-10 20:22:04	1	11.4705	56.9928	Breeding
L906	2014-07-10 20:22:04	2014-07-11 02:11:53	2	12.1129	57.3636	Breeding
L906	2014-07-11 02:11:53	2014-07-11 20:25:28	1	11.7051	57.626	Breeding
L906	2014-07-11 20:25:28	2014-07-12 01:51:53	2	14.2213	58.7575	Breeding
L906	2014-07-12 19:15:28	2014-07-13 03:16:53	2	12.3778	46.8829	Breeding
L906	2014-07-13 03:16:53	2014-07-13 20:05:28	1	6.14313	52.0308	Breeding
L906	2014-07-13 20:05:28	2014-07-14 02:15:17	2	13.8575	56.6934	Breeding
L906	2014-07-14 02:15:17	2014-07-14 20:20:28	1	11.9964	57.6763	Breeding
L906	2014-07-14 20:20:28	2014-07-15 02:21:53	2	11.1845	57.3925	Breeding
L906	2014-07-15 02:21:53	2014-07-15 20:15:56	1	11.7632	57.2123	Breeding
L906	2014-07-15 20:15:56	2014-07-16 02:16:53	2	12.4007	57.615	Breeding
L906	2014-07-16 02:16:53	2014-07-16 19:55:28	1	14.9712	56.4355	Breeding
L906	2014-07-16 19:55:28	2014-07-17 02:36:53	2	12.4828	55.1591	Breeding
L906	2014-07-17 02:36:53	2014-07-17 20:00:28	1	11.8684	55.624	Breeding
L906	2014-07-17 20:00:28	2014-07-18 02:39:29	2	11.5545	55.5544	Breeding
L906	2014-07-18 02:39:29	2014-07-18 20:00:28	1	11.564	55.6623	Breeding
L906	2014-07-18 20:00:28	2014-07-19 02:36:53	2	11.8974	55.967	Breeding
L906	2014-07-19 02:36:53	2014-07-19 19:35:56	1	14.9716	54.2163	Breeding
L906	2014-07-19 19:35:56	2014-07-20 02:50:17	2	13.3052	53.2148	Breeding
L906	2014-07-20 02:50:17	2014-07-20 19:47:04	1	11.921	54.2802	Breeding
L906	2014-07-20 19:47:04	2014-07-21 02:39:45	2	13.2448	55.2471	Breeding
L906	2014-07-21 02:39:45	2014-07-21 19:25:56	1	15.8921	53.6393	Breeding
L906	2014-07-21 19:25:56	2014-07-22 02:59:19	2	13.4514	51.9777	Breeding
L906	2014-07-22 02:59:19	2014-07-22 19:18:28	1	14.3893	51.369	Breeding
L906	2014-07-22 19:18:28	2014-07-23 03:11:53	2	12.823	50.19	Breeding
L906	2014-07-23 03:11:53	2014-07-23 19:25:28	1	11.9527	51.0804	Breeding
L906	2014-07-23 19:25:28	2014-07-24 03:02:47	2	13.094	52.1544	Breeding
L906	2014-07-24 03:02:47	2014-07-24 19:25:28	1	13.0965	52.2997	Breeding
L906	2014-07-24 19:25:28	2014-07-25 03:05:17	2	12.7859	52.2014	Breeding
L906	2014-07-25 03:05:17	2014-07-25 19:35:28	1	11.5371	53.3247	Breeding
L906	2014-07-25 19:35:28	2014-07-26 03:21:53	2	9.46247	51.8365	Breeding
L906	2014-07-26 03:21:53	2014-07-26 19:05:28	1	13.2124	48.5689	Breeding
L906	2014-07-26 19:05:28	2014-07-27 03:20:03	2	13.4421	48.9608	Breeding
L906	2014-09-08 06:02:47	2014-09-08 18:02:46	1	-1.26681	-26.3054	Staging
L906	2014-09-08 18:02:46	2014-09-09 06:20:44	2	-3.5539	-47.8732	Staging
L906	2014-09-09 06:20:44	2014-09-09 18:08:31	1	-4.31623	-43.4013	Staging
L906	2014-09-09 18:08:31	2014-09-10 06:09:19	2	-2.93301	-31.1336	Staging
L906	2014-09-10 06:09:19	2014-09-10 18:23:20	1	-4.82931	-8.94346	Staging
L906	2014-09-10 18:23:20	2014-09-11 05:45:44	2	-1.92351	22.7105	Staging
L906	2014-09-11 05:45:44	2014-09-11 18:24:34	1	-2.12211	25.137	Staging
L906	2014-09-11 18:24:34	2014-09-12 06:00:19	2	-3.99019	6.47559	Staging
L906	2014-09-12 06:00:19	2014-09-12 18:18:31	1	-3.27767	-2.9548	Staging
L906	2014-09-12 18:18:31	2014-09-13 05:45:03	2	-1.41212	20.7513	Staging
L906	2014-09-13 05:45:03	2014-09-13 17:53:21	1	1.69111		Staging
L906	2014-09-13 17:53:21	2014-09-14 05:53:53	2	0.540786		Staging
L906	2014-09-14 05:53:53	2014-09-14 18:17:02	1	-2.46514		Staging
L906	2014-09-14 18:17:02	2014-09-15 06:03:59	2	-3.77114		Staging
L906	2014-09-15 06:03:59	2014-09-15 18:17:39	1	-3.89261		Staging
L906	2014-09-15 18:17:39	2014-09-16 05:55:44	2	-2.90539		Staging
L906	2014-09-16 05:55:44	2014-09-16 18:25:56	1	-3.98641		Staging
L906	2014-09-16 18:25:56	2014-09-17 05:54:30	2	-3.87705		Staging
L906	2014-10-25 05:09:51	2014-10-25 16:47:02	1	11.4017	24.6326	Winter 1
L906	2014-10-26 05:24:51	2014-10-26 16:48:13	1	9.35061	30.7231	Winter 1
L906	2014-10-26 16:48:13	2014-10-27 05:25:44	2	9.22802	30.7893	Winter 1
L906	2014-10-27 05:25:44	2014-10-27 16:56:37	1	8.16553	26.4459	Winter 1
L906	2014-10-27 16:56:37	2014-10-28 05:18:54	2	9.00749	22.8417	Winter 1
L906	2014-10-28 05:18:54	2014-10-28 16:37:46	1	11.3548	31.2476	Winter 1
L906	2014-10-29 05:21:25	2014-10-29 16:45:56	1	10.001	28.0787	Winter 1
L906	2014-10-29 16:45:56	2014-10-30 05:23:57	2	9.6767	28.8871	Winter 1
L906	2014-10-30 05:23:57	2014-10-30 16:57:18	1	8.24851	23.4896	Winter 1
L906	2014-10-30 16:57:18	2014-10-31 05:20:19	2	8.69552	21.5799	Winter 1
L906	2014-10-31 05:20:19	2014-10-31 17:02:02	1	8.0993	19.1205	Winter 1
L906	2014-10-31 17:02:02	2014-11-01 05:20:19	2	8.09473	18.9238	Winter 1
L906	2014-11-01 05:20:19	2014-11-01 16:57:56	1	8.60405	20.5727	Winter 1
L906	2014-11-01 16:57:56	2014-11-02 05:14:42	2	9.30315	17.8217	Winter 1
L906	2014-11-02 05:14:42	2014-11-02 16:48:32	1	10.4765	21.8036	Winter 1
L906	2014-11-02 16:48:32	2014-11-03 05:28:53	2	8.70182	27.4678	Winter 1
L906	2014-11-03 05:28:53	2014-11-03 16:53:17	1	8.10668	25.2897	Winter 1
L906	2014-11-03 16:53:17	2014-11-04 05:19:05	2	9.33384	20.9822	Winter 1
L906	2014-11-04 05:19:05	2014-11-04 16:57:18	1	8.83238	19.0748	Winter 1
L906	2014-11-04 16:57:18	2014-11-05 05:16:53	2	9.10875	17.9488	Winter 1
L906	2014-11-05 05:16:53	2014-11-05 16:43:03	1	10.8948	23.6463	Winter 1
L906	2014-11-05 16:43:03	2014-11-06 05:16:25	2	10.9579	23.2286	Winter 1
L906	2014-11-06 05:16:25	2014-11-06 16:57:59	1	9.09439	16.9749	Winter 1
L906	2014-11-06 16:57:59	2014-11-07 05:15:44	2	9.18575	16.5165	Winter 1
L906	2014-11-07 05:15:44	2014-11-07 16:53:19	1	9.77651	18.2931	Winter 1
L906	2014-11-07 16:53:19	2014-11-08 05:19:42	2	9.28737	19.6869	Winter 1
L906	2014-11-08 05:19:42	2014-11-08 16:53:20	1	9.29396	19.5365	Winter 1
L906	2014-11-08 16:53:20	2014-11-09 05:17:47	2	9.54357	18.5914	Winter 1
L906	2014-11-09 05:17:47	2014-11-09 16:48:22	1	10.174	20.3744	Winter 1
L906	2014-11-09 16:48:22	2014-11-10 05:20:19	2	9.86798	21.1267	Winter 1
L906	2014-11-10 05:20:19	2014-11-10 16:38:19	1	11.1365	24.6412	Winter 1
L906	2014-11-10 16:38:19	2014-11-11 05:16:25	2	11.6376	23.0247	Winter 1
L906	2014-11-11 05:16:25	2014-11-11 16:57:18	1	9.27798	15.8533	Winter 1
L906	2014-11-11 16:57:18	2014-11-12 05:21:53	2	8.60875	17.7455	Winter 1
L906	2014-11-12 05:21:53	2014-11-12 16:48:24	1	9.7367	20.9022	Winter 1
L906	2014-11-12 16:48:24	2014-11-13 05:08:53	2	11.3774	15.9598	Winter 1
L906	2014-11-18 04:39:08	2014-11-18 16:36:37	1	16.8094	8.53707	Winter 2
L906	2014-11-18 16:36:37	2014-11-19 04:42:47	2	16.3809	9.69946	Winter 2
L906	2014-11-19 04:42:47	2014-11-19 16:37:56	1	16.2456	9.26186	Winter 2
L906	2014-11-19 16:37:56	2014-11-20 04:45:44	2	15.906	10.1553	Winter 2
L906	2014-11-20 04:45:44	2014-11-20 16:40:56	1	15.5595	9.13647	Winter 2
L906	2014-11-20 16:40:56	2014-11-21 04:52:47	2	14.7086	11.4227	Winter 2
L906	2014-11-21 04:52:47	2014-11-21 16:40:56	1	14.74	11.4442	Winter 2
L906	2014-11-21 16:40:56	2014-11-22 04:51:25	2	14.9431	10.8326	Winter 2
L906	2014-11-22 04:51:25	2014-11-22 16:37:39	1	15.3872	11.9671	Winter 2
L906	2014-11-22 16:37:39	2014-11-23 04:49:05	2	15.7129	11.0355	Winter 2
L906	2014-11-23 04:49:05	2014-11-23 16:41:37	1	15.2509	9.74692	Winter 2
L906	2014-11-23 16:41:37	2014-11-24 04:47:47	2	15.4485	9.17244	Winter 2
L906	2014-11-24 04:47:47	2014-11-24 16:42:18	1	15.3993	8.9973	Winter 2
L906	2014-11-24 16:42:18	2014-11-25 04:49:25	2	15.2311	9.39743	Winter 2
L906	2014-11-25 04:49:25	2014-11-25 16:40:56	1	15.44	9.89987	Winter 2
L906	2014-11-25 16:40:56	2014-11-26 04:54:13	2	14.8786	11.3093	Winter 2
L906	2014-11-26 04:54:13	2014-11-26 16:41:37	1	14.8325	11.1391	Winter 2
L906	2014-11-26 16:41:37	2014-11-27 04:44:01	2	16.148	7.69779	Winter 2
L906	2014-11-27 04:44:01	2014-11-27 16:38:26	1	16.5882	8.79972	Winter 2
L906	2014-11-27 16:38:26	2014-11-28 04:51:53	2	15.6468	11.1619	Winter 2
L906	2014-11-28 04:51:53	2014-11-28 16:40:28	1	15.4344	10.5787	Winter 2
L906	2014-11-28 16:40:28	2014-11-29 04:55:03	2	15.0827	11.4198	Winter 2
L906	2014-11-29 04:55:03	2014-11-29 16:44:34	1	14.6136	10.199	Winter 2
L906	2014-11-29 16:44:34	2014-11-30 04:54:30	2	14.7265	9.877	Winter 2
L906	2014-11-30 04:54:30	2014-11-30 16:38:02	1	15.5888	11.98	Winter 2
L906	2014-11-30 16:38:02	2014-12-01 04:47:47	2	16.4741	9.74685	Winter 2
L906	2014-12-01 04:47:47	2014-12-01 16:45:56	1	15.5328	7.37218	Winter 2
L906	2014-12-01 16:45:56	2014-12-02 04:46:25	2	15.7509	6.80495	Winter 2
L906	2014-12-02 04:46:25	2014-12-02 16:40:56	1	16.4236	8.44675	Winter 2
L906	2014-12-02 16:40:56	2014-12-03 04:54:18	2	15.4856	10.7154	Winter 2
L906	2014-12-03 04:54:18	2014-12-03 16:47:30	1	14.7145	8.80111	Winter 2
L906	2014-12-03 16:47:30	2014-12-04 04:49:02	2	15.4234	7.04098	Winter 2
L906	2014-12-04 04:49:02	2014-12-04 16:40:56	1	16.294	9.14034	Winter 2
L906	2014-12-04 16:40:56	2014-12-05 04:50:19	2	16.1844	9.37858	Winter 2
L906	2014-12-05 04:50:19	2014-12-05 16:43:15	1	15.948	8.7817	Winter 2
L906	2014-12-05 16:43:15	2014-12-06 04:55:17	2	15.3798	10.1212	Winter 2
L906	2014-12-06 04:55:17	2014-12-06 16:42:39	1	15.5067	10.3965	Winter 2
L906	2014-12-06 16:42:39	2014-12-07 04:47:47	2	16.4972	8.00409	Winter 2
L906	2014-12-07 04:47:47	2014-12-07 16:42:30	1	16.5692	8.15661	Winter 2
L906	2014-12-07 16:42:30	2014-12-08 04:49:35	2	16.3975	8.54634	Winter 2
L906	2014-12-08 04:49:35	2014-12-08 16:54:34	1	14.944	5.05982	Winter 2
L906	2014-12-08 16:54:34	2014-12-09 04:50:44	2	14.8567	5.25787	Winter 2
L906	2014-12-09 04:50:44	2014-12-09 16:47:30	1	15.7957	7.47844	Winter 2
L906	2014-12-09 16:47:30	2014-12-10 04:50:03	2	15.9372	7.12854	Winter 2
L906	2014-12-10 04:50:03	2014-12-10 16:42:02	1	16.6771	8.85803	Winter 2
L906	2014-12-10 16:42:02	2014-12-11 04:51:25	2	16.5631	9.10862	Winter 2
L906	2014-12-11 04:51:25	2014-12-11 16:46:37	1	16.0468	7.88299	Winter 2
L906	2014-12-11 16:46:37	2014-12-12 04:52:47	2	15.9337	8.13466	Winter 2
L906	2014-12-12 04:52:47	2014-12-12 16:45:56	1	16.0773	8.45681	Winter 2
L906	2014-12-12 16:45:56	2014-12-13 04:57:47	2	15.5109	9.76002	Winter 2
L906	2014-12-13 04:57:47	2014-12-13 16:33:27	1	17.1306	13.4589	Winter 2
L906	2014-12-13 16:33:27	2014-12-14 05:00:44	2	16.8213	14.1382	Winter 2
L906	2014-12-14 05:00:44	2014-12-14 16:28:23	1	17.5136	15.6677	Winter 2
L906	2014-12-14 16:28:23	2014-12-15 04:57:47	2	17.9417	14.6943	Winter 2
L906	2014-12-15 04:57:47	2014-12-15 16:37:46	1	16.8294	12.1696	Winter 2
L906	2014-12-15 16:37:46	2014-12-16 04:55:03	2	17.2314	11.2413	Winter 2
L906	2014-12-16 04:55:03	2014-12-16 16:39:34	1	17.066	10.8527	Winter 2
L906	2014-12-16 16:39:34	2014-12-17 04:55:44	2	17.0412	10.8996	Winter 2
L906	2014-12-17 04:55:44	2014-12-17 16:44:34	1	16.4772	9.60152	Winter 2
L906	2014-12-17 16:44:34	2014-12-18 04:58:44	2	16.1617	10.3163	Winter 2
L906	2014-12-18 04:58:44	2014-12-18 16:37:18	1	17.1307	12.5085	Winter 2
L906	2014-12-18 16:37:18	2014-12-19 04:55:44	2	17.5686	11.5116	Winter 2
L906	2014-12-19 04:55:44	2014-12-19 16:53:15	1	15.6388	7.09042	Winter 2
L906	2014-12-19 16:53:15	2014-12-20 04:55:17	2	15.7563	6.81695	Winter 2
L906	2014-12-20 04:55:17	2014-12-20 16:52:46	1	15.878	7.09557	Winter 2
L906	2014-12-20 16:52:46	2014-12-21 05:00:44	2	15.2592	8.51668	Winter 2
L906	2014-12-21 05:00:44	2014-12-21 16:52:39	1	15.3354	8.69022	Winter 2
L906	2014-12-21 16:52:39	2014-12-22 05:00:19	2	15.4486	8.43025	Winter 2
L906	2014-12-22 05:00:19	2014-12-22 16:52:18	1	15.5533	8.67074	Winter 2
L906	2014-12-22 16:52:18	2014-12-23 04:49:01	2	17.0273	5.27671	Winter 2
L906	2014-12-23 04:49:01	2014-12-23 17:00:56	1	16.0107	2.92568	Winter 2
L906	2014-12-28 04:59:06	2014-12-28 16:43:40	1	17.5235	10.8641	Winter 2
L906	2014-12-28 16:43:40	2014-12-29 04:59:30	2	17.5357	10.8485	Winter 2
L906	2014-12-29 04:59:30	2014-12-29 16:48:12	1	17.0318	9.70205	Winter 2
L906	2014-12-29 16:48:12	2014-12-30 05:11:25	2	15.6033	12.9894	Winter 2
L906	2014-12-30 05:11:25	2014-12-30 16:48:27	1	15.6318	13.0727	Winter 2
L906	2014-12-30 16:48:27	2014-12-31 05:01:25	2	16.9413	10.0845	Winter 2
L906	2014-12-31 05:01:25	2014-12-31 16:50:56	1	16.6894	9.51571	Winter 2
L935	2014-06-15 01:38:11	2014-06-15 20:34:10	1	13.5722	57.6831	Breeding
L935	2014-06-15 20:34:10	2014-06-16 01:43:11	2	12.9739	57.4371	Breeding
L935	2014-06-16 01:43:11	2014-06-16 20:34:10	1	13.0008	57.4068	Breeding
L935	2014-06-16 20:34:10	2014-06-17 01:35:07	2	14.0358	57.7701	Breeding
L935	2014-06-17 01:35:07	2014-06-17 20:29:10	1	14.6877	57.515	Breeding
L935	2014-06-17 20:29:10	2014-06-18 01:43:59	2	13.6064	57.088	Breeding
L935	2014-06-18 01:43:59	2014-06-18 20:30:46	1	13.4331	57.1429	Breeding
L935	2014-06-18 20:30:46	2014-06-19 01:53:11	2	12.3107	56.6867	Breeding
L935	2014-06-19 01:53:11	2014-06-19 20:16:34	1	14.1123	55.9184	Breeding
L935	2014-06-19 20:16:34	2014-06-20 01:45:35	2	15.0886	56.3299	Breeding
L935	2014-06-20 01:45:35	2014-06-20 20:29:10	1	13.5418	56.9549	Breeding
L935	2014-06-20 20:29:10	2014-06-21 01:41:29	2	14.082	57.1617	Breeding
L935	2014-06-21 01:41:29	2014-06-21 20:29:10	1	14.1092	57.1508	Breeding
L935	2014-06-21 20:29:10	2014-06-22 01:31:29	2	15.3861	57.6299	Breeding
L935	2014-06-22 01:31:29	2014-06-22 20:34:10	1	14.7883	57.8487	Breeding
L935	2014-06-22 20:34:10	2014-06-23 01:50:35	2	12.4276	56.9703	Breeding
L935	2014-06-23 01:50:35	2014-06-23 20:19:10	1	14.3293	56.1991	Breeding
L935	2014-06-23 20:19:10	2014-06-24 01:40:35	2	15.606	56.7373	Breeding
L935	2014-06-24 01:40:35	2014-06-24 20:34:10	1	13.758	57.4662	Breeding
L935	2014-06-24 20:34:10	2014-06-25 01:48:59	2	12.7354	57.0888	Breeding
L935	2014-06-25 01:48:59	2014-06-25 20:34:10	1	12.7619	57.094	Breeding
L935	2014-06-25 20:34:10	2014-06-26 01:55:35	2	11.963	56.7937	Breeding
L935	2014-06-26 01:55:35	2014-06-26 20:24:10	1	13.2391	56.2844	Breeding
L935	2014-06-26 20:24:10	2014-06-27 02:05:35	2	12.0155	55.7707	Breeding
L935	2014-06-27 02:05:35	2014-06-27 20:24:10	1	12.0414	55.783	Breeding
L935	2014-06-27 20:24:10	2014-06-28 02:25:35	2	9.56757	54.6386	Breeding
L935	2014-06-28 02:25:35	2014-06-28 20:20:46	1	10.0176	54.4408	Breeding
L935	2014-06-28 20:20:46	2014-06-29 02:05:35	2	12.5427	55.6846	Breeding
L935	2014-06-29 02:05:35	2014-06-29 20:25:46	1	11.9429	55.9866	Breeding
L935	2014-06-29 20:25:46	2014-06-30 02:05:35	2	11.9679	56.0306	Breeding
L935	2014-06-30 02:05:35	2014-06-30 20:14:10	1	13.4428	55.3919	Breeding
L935	2014-06-30 20:14:10	2014-07-01 02:05:35	2	13.4674	55.4408	Breeding
L935	2014-07-01 02:05:35	2014-07-01 20:34:10	1	10.9919	56.5877	Breeding
L935	2014-07-01 20:34:10	2014-07-02 01:50:35	2	12.8906	57.4	Breeding
L935	2014-07-02 01:50:35	2014-07-02 20:05:46	1	16.4633	55.9368	Breeding
L935	2014-07-02 20:05:46	2014-07-03 02:15:35	2	13.3621	54.4774	Breeding
L935	2014-07-03 02:15:35	2014-07-03 20:04:10	1	13.5856	54.4104	Breeding
L935	2014-07-03 20:04:10	2014-07-04 02:26:29	2	12.2466	53.7411	Breeding
L935	2014-07-04 02:26:29	2014-07-04 20:16:44	1	10.6983	54.6239	Breeding
L935	2014-07-04 20:16:44	2014-07-05 02:25:35	2	10.8324	54.7474	Breeding
L935	2014-07-05 02:25:35	2014-07-05 20:04:10	1	12.4247	53.9578	Breeding
L935	2014-07-05 20:04:10	2014-07-06 02:20:07	2	13.1301	54.3985	Breeding
L935	2014-07-06 02:20:07	2014-07-06 20:06:34	1	12.8503	54.6087	Breeding
L935	2014-07-06 20:06:34	2014-07-07 02:11:29	2	13.95	55.236	Breeding
L935	2014-07-07 02:11:29	2014-07-07 19:55:46	1	15.3203	54.5933	Breeding
L935	2014-07-07 19:55:46	2014-07-08 02:38:59	2	11.903	52.7059	Breeding
L935	2014-07-08 02:38:59	2014-07-08 19:56:34	1	11.8221	52.8274	Breeding
L935	2014-07-08 19:56:34	2014-07-09 02:20:35	2	14.1405	54.2503	Breeding
L935	2014-07-09 02:20:35	2014-07-09 20:04:10	1	13.2099	54.8301	Breeding
L935	2014-07-09 20:04:10	2014-07-10 02:23:01	2	12.924	54.7527	Breeding
L935	2014-07-10 02:23:01	2014-07-10 20:00:46	1	13.3662	54.5912	Breeding
L935	2014-07-10 20:00:46	2014-07-11 02:25:35	2	13.0628	54.5041	Breeding
L935	2014-07-11 02:25:35	2014-07-11 20:00:46	1	13.0795	54.5777	Breeding
L935	2014-07-11 20:00:46	2014-07-12 02:25:35	2	13.096	54.6709	Breeding
L935	2014-07-12 02:25:35	2014-07-12 19:29:10	1	17.0619	52.3645	Breeding
L935	2014-07-12 19:29:10	2014-07-13 03:05:35	2	12.0778	48.7933	Breeding
L935	2014-07-13 03:05:35	2014-07-13 19:24:10	1	12.7176	48.3575	Breeding
L935	2014-07-13 19:24:10	2014-07-14 02:30:35	2	17.1068	51.8124	Breeding
L935	2014-07-14 02:30:35	2014-07-14 19:41:45	1	14.9236	53.351	Breeding
L935	2014-07-14 19:41:45	2014-07-15 02:34:26	2	14.4567	53.1542	Breeding
L935	2014-07-15 02:34:26	2014-07-15 20:00:46	1	12.0914	54.6922	Breeding
L935	2014-07-15 20:00:46	2014-07-16 02:35:35	2	11.9593	54.7174	Breeding
L935	2014-07-16 02:35:35	2014-07-16 19:49:10	1	13.4213	53.9491	Breeding
L935	2014-07-16 19:49:10	2014-07-17 02:45:35	2	12.1828	53.2733	Breeding
L935	2014-07-17 02:45:35	2014-07-17 19:59:10	1	10.9435	54.1674	Breeding
L935	2014-07-17 19:59:10	2014-07-18 02:37:55	2	11.9129	54.8593	Breeding
L935	2014-07-18 02:37:55	2014-07-18 19:50:46	1	12.9719	54.3358	Breeding
L935	2014-07-18 19:50:46	2014-07-19 02:40:35	2	12.6469	54.2501	Breeding
L935	2014-07-19 02:40:35	2014-07-19 19:40:46	1	13.9052	53.5625	Breeding
L935	2014-07-19 19:40:46	2014-07-20 02:43:27	2	13.5556	53.4519	Breeding
L935	2014-07-20 02:43:27	2014-07-20 19:44:10	1	13.1383	53.8519	Breeding
L935	2014-07-20 19:44:10	2014-07-21 02:43:59	2	13.0783	53.9376	Breeding
L935	2014-07-21 02:43:59	2014-07-21 19:44:10	1	13.0844	54.0616	Breeding
L935	2014-07-21 19:44:10	2014-07-22 02:50:35	2	12.2646	53.6459	Breeding
L935	2014-07-22 02:50:35	2014-07-22 19:39:10	1	12.8945	53.3459	Breeding
L935	2014-07-22 19:39:10	2014-07-23 02:48:27	2	13.1663	53.6688	Breeding
L935	2014-07-23 02:48:27	2014-07-23 19:34:10	1	13.795	53.3685	Breeding
L935	2014-07-23 19:34:10	2014-07-24 03:02:55	2	11.9901	52.1818	Breeding
L935	2014-07-24 03:02:55	2014-07-24 19:35:46	1	11.7921	52.478	Breeding
L935	2014-07-24 19:35:46	2014-07-25 02:55:35	2	12.71	53.3042	Breeding
L935	2014-07-25 02:55:35	2014-07-25 19:45:46	1	11.4612	54.3316	Breeding
L935	2014-07-25 19:45:46	2014-07-26 02:55:35	2	11.462	54.4799	Breeding
L935	2014-07-26 02:55:35	2014-07-26 19:34:10	1	12.9124	53.6081	Breeding
L935	2014-07-26 19:34:10	2014-07-27 02:55:35	2	12.912	53.7618	Breeding
L935	2014-07-27 02:55:35	2014-07-27 19:24:10	1	14.1607	52.9837	Breeding
L935	2014-07-27 19:24:10	2014-07-28 02:55:35	2	14.1591	53.1426	Breeding
L935	2014-07-28 02:55:35	2014-07-28 19:29:10	1	13.5315	53.781	Breeding
L935	2014-07-28 19:29:10	2014-07-29 03:07:55	2	11.9878	52.7545	Breeding
L935	2014-07-29 03:07:55	2014-07-29 19:34:10	1	11.359	53.4195	Breeding
L935	2014-07-29 19:34:10	2014-07-30 03:08:27	2	11.2879	53.5341	Breeding
L935	2014-07-30 03:08:27	2014-07-30 19:14:10	1	13.7829	51.6459	Breeding
L935	2014-07-30 19:14:10	2014-07-31 03:08:01	2	13.831	51.8662	Breeding
L935	2014-07-31 03:08:01	2014-07-31 19:16:18	1	13.5573	52.2851	Breeding
L935	2014-07-31 19:16:18	2014-08-01 03:07:42	2	13.5907	52.4963	Breeding
L935	2014-08-01 03:07:42	2014-08-01 19:25:46	1	12.3999	53.6715	Breeding
L935	2014-08-01 19:25:46	2014-08-02 02:55:35	2	13.9061	55.0199	Breeding
L935	2014-08-21 05:23:27	2014-08-21 19:21:18	1	-4.8072	40.7858	Staging 1
L935	2014-08-21 19:21:18	2014-08-22 05:32:50	2	-6.01208	38.3174	Staging 1
L935	2014-08-22 05:32:50	2014-08-22 19:19:10	1	-5.77632	38.0899	Staging 1
L935	2014-08-22 19:19:10	2014-08-23 05:32:55	2	-5.81943	38.3451	Staging 1
L935	2014-08-23 05:32:55	2014-08-23 19:09:10	1	-4.60175	35.4742	Staging 1
L935	2014-08-23 19:09:10	2014-08-24 05:29:26	2	-4.1977	36.9571	Staging 1
L935	2014-08-24 05:29:26	2014-08-24 19:21:34	1	-5.78219	41.37	Staging 1
L935	2014-08-24 19:21:34	2014-08-25 05:28:59	2	-5.76012	41.8143	Staging 1
L935	2014-08-25 05:28:59	2014-08-25 19:11:44	1	-4.56425	39.2214	Staging 1
L935	2014-08-25 19:11:44	2014-08-26 05:36:29	2	-5.53645	36.9497	Staging 1
L935	2014-08-26 05:36:29	2014-08-26 19:09:10	1	-5.25068	36.522	Staging 1
L935	2014-08-26 19:09:10	2014-08-27 05:31:29	2	-4.66103	38.6344	Staging 1
L935	2014-08-27 05:31:29	2014-08-27 19:05:46	1	-4.27232	37.9448	Staging 1
L935	2014-08-27 19:05:46	2014-08-28 05:29:26	2	-4.05203	39.0117	Staging 1
L935	2014-08-28 05:29:26	2014-08-28 19:09:10	1	-4.51336	40.7473	Staging 1
L935	2014-08-28 19:09:10	2014-08-29 05:26:29	2	-4.18179	42.0914	Staging 1
L935	2014-09-29 16:51:44	2014-09-30 04:34:01	2	16.831		Winter 1
L935	2014-09-30 16:58:16	2014-10-01 04:40:07	2	15.1694		Winter 1
L935	2014-10-02 04:37:55	2014-10-02 16:53:16	1	15.9486		Winter 1
L935	2014-10-02 16:53:16	2014-10-03 04:35:07	2	16.2587		Winter 1
L935	2014-10-03 04:35:07	2014-10-03 16:55:19	1	15.9627		Winter 1
L935	2014-10-03 16:55:19	2014-10-04 04:35:35	2	15.8646		Winter 1
L935	2014-10-04 04:35:35	2014-10-04 16:47:10	1	16.8463	21.9272	Winter 1
L935	2014-10-04 16:47:10	2014-10-05 04:34:26	2	16.9525	19.3306	Winter 1
L935	2014-10-05 04:34:26	2014-10-05 16:49:38	1	16.6047	13.7933	Winter 1
L935	2014-10-05 16:49:38	2014-10-06 04:31:29	2	16.9356	9.07045	Winter 1
L935	2014-10-06 04:31:29	2014-10-06 16:53:16	1	16.4442	3.01324	Winter 1
L935	2014-10-06 16:53:16	2014-10-07 04:36:29	2	15.7822	10.3316	Winter 1
L935	2014-10-07 04:36:29	2014-10-07 16:50:19	1	16.1144	13.6313	Winter 1
L935	2014-10-07 16:50:19	2014-10-08 04:40:35	2	15.5651	19.0243	Winter 1
L935	2014-10-08 04:40:35	2014-10-08 16:50:19	1	15.5295	17.9846	Winter 1
L935	2014-10-08 16:50:19	2014-10-09 04:36:29	2	16.0076	12.6219	Winter 1
L935	2014-10-09 04:36:29	2014-10-09 16:48:16	1	16.2294	14.3499	Winter 1
L935	2014-10-09 16:48:16	2014-10-10 04:39:26	2	15.8266	17.6403	Winter 1
L935	2014-10-10 04:39:26	2014-10-10 16:50:19	1	15.5363	14.4974	Winter 1
L935	2014-10-10 16:50:19	2014-10-11 04:42:53	2	15.0703	18.1242	Winter 1
L935	2014-10-11 04:42:53	2014-10-11 16:51:00	1	14.952	16.6142	Winter 1
L935	2014-10-11 16:51:00	2014-10-12 04:36:29	2	15.721	9.85172	Winter 1
L935	2014-10-12 04:36:29	2014-10-12 16:48:16	1	16.0313	12.0738	Winter 1
L935	2014-10-12 16:48:16	2014-10-13 04:35:07	2	16.1711	10.682	Winter 1
L935	2014-10-13 04:35:07	2014-10-13 16:47:15	1	16.2685	11.1575	Winter 1
L935	2014-10-13 16:47:15	2014-10-14 04:39:26	2	15.6988	15.085	Winter 1
L935	2014-10-14 04:39:26	2014-10-14 16:46:44	1	15.7334	14.9771	Winter 1
L935	2014-10-14 16:46:44	2014-10-15 04:36:29	2	16.0729	12.2568	Winter 1
L935	2014-10-15 04:36:29	2014-10-15 16:46:18	1	16.0979	12.1571	Winter 1
L935	2014-10-15 16:46:18	2014-10-16 04:31:29	2	16.6952	7.89752	Winter 1
L935	2014-10-16 04:31:29	2014-10-16 16:46:58	1	16.5843	7.01207	Winter 1
L935	2014-10-16 16:46:58	2014-10-17 04:33:45	2	16.2746	8.85551	Winter 1
L935	2014-10-17 04:33:45	2014-10-17 16:43:16	1	16.7114	11.4218	Winter 1
L935	2014-10-17 16:43:16	2014-10-18 04:38:24	2	16.1037	14.9157	Winter 1
L935	2014-10-18 04:38:24	2014-10-18 16:41:18	1	16.3246	15.9442	Winter 1
L935	2014-10-18 16:41:18	2014-10-19 04:37:27	2	16.42	15.0882	Winter 1
L935	2014-10-19 04:37:27	2014-10-19 16:50:44	1	15.2178	7.87447	Winter 1
L935	2014-10-19 16:50:44	2014-10-20 04:33:00	2	15.7499	4.72517	Winter 1
L935	2014-10-20 04:33:00	2014-10-20 16:46:34	1	16.2479	7.41896	Winter 1
L935	2014-10-20 16:46:34	2014-10-21 04:42:24	2	15.0519	13.8245	Winter 1
L935	2014-10-21 04:42:24	2014-10-21 16:50:44	1	14.5109	10.6978	Winter 1
L935	2014-10-21 16:50:44	2014-10-22 04:35:07	2	15.4021	5.81993	Winter 1
L935	2014-10-22 04:35:07	2014-10-22 16:45:44	1	16.0078	8.8768	Winter 1
L935	2014-10-22 16:45:44	2014-10-23 04:34:26	2	16.0746	8.39907	Winter 1
L935	2014-10-23 04:34:26	2014-10-23 16:38:16	1	16.9895	12.8576	Winter 1
L935	2014-10-23 16:38:16	2014-10-24 04:42:39	2	15.9453	17.7309	Winter 1
L935	2014-10-24 04:42:39	2014-10-24 16:43:16	1	15.3037	14.413	Winter 1
L935	2014-10-24 16:43:16	2014-10-25 04:36:29	2	16.0584	10.6159	Winter 1
L935	2014-10-25 04:36:29	2014-10-25 16:45:19	1	15.7869	9.18718	Winter 1
L935	2014-10-25 16:45:19	2014-10-26 04:39:01	2	15.4554	10.5994	Winter 1
L935	2014-10-26 04:39:01	2014-10-26 16:38:16	1	16.3235	14.3982	Winter 1
L935	2014-10-26 16:38:16	2014-10-27 04:35:07	2	16.799	12.0815	Winter 1
L935	2014-10-27 04:35:07	2014-10-27 16:31:50	1	17.591	15.4005	Winter 1
L935	2014-10-27 16:31:50	2014-10-28 04:33:33	2	17.7753	14.4063	Winter 1
L935	2014-10-28 04:33:33	2014-10-28 16:36:44	1	17.1533	11.5581	Winter 1
L935	2014-10-28 16:36:44	2014-10-29 04:38:27	2	16.5315	14.0417	Winter 1
L935	2014-10-29 04:38:27	2014-10-29 16:42:05	1	15.854	11.0404	Winter 1
L935	2014-10-29 16:42:05	2014-10-30 04:36:29	2	16.0918	9.92256	Winter 1
L935	2014-10-30 04:36:29	2014-10-30 16:35:44	1	16.8785	13.0175	Winter 1
L935	2014-10-30 16:35:44	2014-10-31 04:33:33	2	17.2386	11.4185	Winter 1
L935	2014-10-31 04:33:33	2014-10-31 16:42:15	1	16.4192	8.01286	Winter 1
L935	2014-10-31 16:42:15	2014-11-01 04:33:04	2	16.4757	7.70235	Winter 1
L935	2014-11-01 04:33:04	2014-11-01 16:36:38	1	17.1739	10.349	Winter 1
L935	2014-11-01 16:36:38	2014-11-02 04:33:17	2	17.1425	10.3592	Winter 1
L935	2014-11-02 04:33:17	2014-11-02 16:41:50	1	16.489	7.75566	Winter 1
L935	2014-11-02 16:41:50	2014-11-03 04:39:01	2	15.7716	10.384	Winter 1
L935	2014-11-03 04:39:01	2014-11-03 16:29:38	1	17.2964	15.8903	Winter 1
L935	2014-11-03 16:29:38	2014-11-04 04:33:17	2	18.0131	13.1369	Winter 1
L935	2014-11-04 04:33:17	2014-11-04 16:41:47	1	16.4958	7.4859	Winter 1
L935	2014-11-04 16:41:47	2014-11-05 04:39:01	2	15.7818	9.99536	Winter 1
L935	2014-11-10 04:24:26	2014-11-10 16:32:01	1	18.9097	7.14716	Winter 2
L935	2014-11-10 16:32:01	2014-11-11 04:27:58	2	18.4808	8.47601	Winter 2
L935	2014-11-11 04:27:58	2014-11-11 16:22:11	1	19.7235	12.3587	Winter 2
L935	2014-11-11 16:22:11	2014-11-12 04:24:26	2	20.18	10.8317	Winter 2
L935	2014-11-12 04:24:26	2014-11-12 16:35:44	1	18.5023	5.48165	Winter 2
L935	2014-11-12 16:35:44	2014-11-13 04:31:29	2	17.6374	8.14456	Winter 2
L935	2014-11-13 04:31:29	2014-11-13 16:28:16	1	18.5874	11.0133	Winter 2
L935	2014-11-13 16:28:16	2014-11-14 04:26:29	2	19.2306	8.97142	Winter 2
L935	2014-11-14 04:26:29	2014-11-14 16:30:19	1	18.9933	8.18783	Winter 2
L935	2014-11-14 16:30:19	2014-11-15 04:31:29	2	18.3884	9.95482	Winter 2
L935	2014-11-15 04:31:29	2014-11-15 16:29:38	1	18.4949	10.205	Winter 2
L935	2014-11-15 16:29:38	2014-11-16 04:35:35	2	18.0037	11.586	Winter 2
L935	2014-11-16 04:35:35	2014-11-16 16:26:12	1	18.4558	12.8263	Winter 2
L935	2014-11-16 16:26:12	2014-11-17 04:28:45	2	19.3344	10.1955	Winter 2
L935	2014-11-17 04:28:45	2014-11-17 16:23:16	1	19.7252	11.2601	Winter 2
L935	2014-11-17 16:23:16	2014-11-18 04:32:28	2	19.2861	12.4432	Winter 2
L935	2014-11-18 04:32:28	2014-11-18 16:23:16	1	19.3123	12.4403	Winter 2
L935	2014-11-18 16:23:16	2014-11-19 04:32:36	2	19.3212	12.3396	Winter 2
L935	2014-11-19 04:32:36	2014-11-19 16:34:38	1	17.9284	8.34724	Winter 2
L935	2014-11-19 16:34:38	2014-11-20 04:33:00	2	17.907	8.36052	Winter 2
L935	2014-11-20 04:33:00	2014-11-20 16:36:44	1	17.6749	7.66503	Winter 2
L935	2014-11-20 16:36:44	2014-11-21 04:34:01	2	17.5791	7.89021	Winter 2
L935	2014-11-21 04:34:01	2014-11-21 16:22:05	1	19.4415	12.9534	Winter 2
L935	2014-11-21 16:22:05	2014-11-22 04:29:26	2	20.0473	11.2436	Winter 2
L935	2014-11-22 04:29:26	2014-11-22 16:28:16	1	19.3068	9.17561	Winter 2
L935	2014-11-22 16:28:16	2014-11-23 04:26:29	2	19.709	8.03899	Winter 2
L935	2014-11-23 04:26:29	2014-11-23 16:24:38	1	20.1976	9.31588	Winter 2
L935	2014-11-24 16:24:38	2014-11-25 04:27:50	2	20.1374	9.53336	Winter 2
L935	2014-11-25 04:27:50	2014-11-25 16:29:38	1	19.5504	7.94221	Winter 2
L935	2014-11-25 16:29:38	2014-11-26 04:27:42	2	19.6059	7.76136	Winter 2
L935	2014-11-26 04:27:42	2014-11-26 16:31:50	1	19.3701	7.11113	Winter 2
L935	2014-11-26 16:31:50	2014-11-27 04:28:45	2	19.2794	7.3178	Winter 2
L935	2014-11-27 04:28:45	2014-11-27 16:35:19	1	18.8851	6.26495	Winter 2
L935	2014-11-27 16:35:19	2014-11-28 04:29:26	2	18.8412	6.35388	Winter 2
L935	2014-11-28 04:29:26	2014-11-28 16:34:38	1	18.9691	6.65858	Winter 2
L935	2014-11-28 16:34:38	2014-11-29 04:23:45	2	19.7226	4.70404	Winter 2
L935	2014-11-29 04:23:45	2014-11-29 16:38:16	1	19.3125	3.64185	Winter 2
L935	2014-11-29 16:38:16	2014-11-30 04:30:35	2	18.5021	5.68934	Winter 2
L935	2014-11-30 04:30:35	2014-11-30 16:34:38	1	19.0013	6.93147	Winter 2
L935	2014-11-30 16:34:38	2014-12-01 04:28:45	2	19.2772	6.21366	Winter 2
L935	2014-12-01 04:28:45	2014-12-01 16:38:16	1	18.8698	5.17167	Winter 2
L935	2014-12-01 16:38:16	2014-12-02 04:31:29	2	18.5752	5.89215	Winter 2
L935	2014-12-02 04:31:29	2014-12-02 16:35:46	1	18.9356	6.77056	Winter 2
L935	2014-12-02 16:35:46	2014-12-03 04:32:32	2	18.8524	6.95571	Winter 2
L935	2014-12-03 04:32:32	2014-12-03 16:33:16	1	19.2139	7.82559	Winter 2
L935	2014-12-03 16:33:16	2014-12-04 04:32:48	2	19.2294	7.76424	Winter 2
L935	2014-12-04 04:32:48	2014-12-04 16:36:18	1	18.9006	6.93701	Winter 2
L935	2014-12-04 16:36:18	2014-12-05 04:30:07	2	19.2884	5.97047	Winter 2
L935	2014-12-05 04:30:07	2014-12-05 16:36:47	1	19.2795	5.93334	Winter 2
L935	2014-12-05 16:36:47	2014-12-06 04:29:01	2	19.4683	5.45957	Winter 2
L935	2014-12-06 04:29:01	2014-12-06 16:36:21	1	19.5759	5.70731	Winter 2
L935	2014-12-06 16:36:21	2014-12-07 04:33:11	2	19.1091	6.82091	Winter 2
L935	2014-12-07 04:33:11	2014-12-07 16:41:34	1	18.5101	5.36261	Winter 2
L935	2014-12-07 16:41:34	2014-12-08 04:40:07	2	17.6978	7.30085	Winter 2
L935	2014-12-08 04:40:07	2014-12-08 16:40:44	1	17.8573	7.66604	Winter 2
L935	2014-12-08 16:40:44	2014-12-09 04:33:00	2	18.8003	5.39868	Winter 2
L935	2014-12-09 04:33:00	2014-12-09 16:42:06	1	18.6842	5.11151	Winter 2
L935	2014-12-09 16:42:06	2014-12-10 04:34:26	2	18.5628	5.39135	Winter 2
L935	2014-12-10 04:34:26	2014-12-10 16:36:44	1	19.2909	7.1087	Winter 2
L935	2014-12-10 16:36:44	2014-12-11 04:42:35	2	18.3295	9.36162	Winter 2
L935	2014-12-11 04:42:35	2014-12-11 16:38:16	1	18.1946	9.02863	Winter 2
L935	2014-12-11 16:38:16	2014-12-12 04:35:07	2	19.1851	6.6864	Winter 2
L935	2014-12-12 04:35:07	2014-12-12 16:43:16	1	18.6183	5.34242	Winter 2
L935	2014-12-12 16:43:16	2014-12-13 04:37:50	2	18.3369	5.99654	Winter 2
L935	2014-12-13 04:37:50	2014-12-13 16:41:21	1	18.6358	6.68942	Winter 2
L935	2014-12-13 16:41:21	2014-12-14 04:36:29	2	18.8639	6.14713	Winter 2
L935	2014-12-14 04:36:29	2014-12-14 16:36:21	1	19.548	7.73732	Winter 2
L935	2014-12-14 16:36:21	2014-12-15 04:42:40	2	18.8345	9.38551	Winter 2
L935	2014-12-15 04:42:40	2014-12-15 16:39:38	1	18.4834	8.56163	Winter 2
L935	2014-12-15 16:39:38	2014-12-16 04:39:01	2	18.9997	7.35476	Winter 2
L935	2014-12-16 04:39:01	2014-12-16 16:43:16	1	18.6062	6.43381	Winter 2
L935	2014-12-16 16:43:16	2014-12-17 04:39:01	2	18.6669	6.28765	Winter 2
L935	2014-12-17 04:39:01	2014-12-17 16:43:16	1	18.7278	6.42437	Winter 2
L935	2014-12-17 16:43:16	2014-12-18 04:45:07	2	18.0273	8.04226	Winter 2
L935	2014-12-18 04:45:07	2014-12-18 16:46:00	1	17.7466	7.38866	Winter 2
L935	2014-12-18 16:46:00	2014-12-19 04:41:29	2	18.2619	6.19218	Winter 2
L935	2014-12-19 04:41:29	2014-12-19 16:41:12	1	18.9238	7.72031	Winter 2
L935	2014-12-19 16:41:12	2014-12-20 04:37:33	2	19.476	6.44142	Winter 2
L935	2014-12-20 04:37:33	2014-12-20 16:38:16	1	19.904	7.42888	Winter 2
L935	2014-12-20 16:38:16	2014-12-21 04:42:41	2	19.3239	8.76412	Winter 2
L935	2014-12-21 04:42:41	2014-12-21 16:50:44	1	17.8285	5.31034	Winter 2
L935	2014-12-21 16:50:44	2014-12-22 04:41:29	2	18.0419	4.81608	Winter 2
L935	2014-12-22 04:41:29	2014-12-22 16:38:16	1	19.6611	8.55716	Winter 2
L935	2014-12-22 16:38:16	2014-12-23 04:42:35	2	19.5844	8.73467	Winter 2
L935	2014-12-23 04:42:35	2014-12-23 16:49:38	1	18.226	5.59929	Winter 2
L935	2014-12-23 16:49:38	2014-12-24 04:39:01	2	18.7343	4.42271	Winter 2
L935	2014-12-24 04:39:01	2014-12-24 16:36:34	1	20.429	8.34546	Winter 2
L935	2014-12-24 16:36:34	2014-12-25 04:46:29	2	19.5584	10.3503	Winter 2
L935	2014-12-25 04:46:29	2014-12-25 16:51:00	1	17.8166	6.33802	Winter 2
L935	2014-12-25 16:51:00	2014-12-26 04:41:29	2	18.5031	4.74788	Winter 2
L935	2014-12-26 04:41:29	2014-12-26 16:48:16	1	18.9066	5.68854	Winter 2
L935	2014-12-26 16:48:16	2014-12-27 04:39:01	2	19.2758	4.83379	Winter 2
L935	2014-12-27 04:39:01	2014-12-27 16:42:07	1	20.107	6.77169	Winter 2
L935	2014-12-27 16:42:07	2014-12-28 04:42:48	2	19.6946	7.73636	Winter 2
L935	2014-12-28 04:42:48	2014-12-28 16:49:38	1	18.8149	5.69505	Winter 2
L935	2014-12-28 16:49:38	2014-12-29 04:39:26	2	19.2981	4.57155	Winter 2
L935	2014-12-29 04:39:26	2014-12-29 16:52:05	1	19.0533	4.00311	Winter 2
L935	2014-12-29 16:52:05	2014-12-30 04:38:00	2	19.2913	3.44942	Winter 2
L935	2014-12-30 04:38:00	2014-12-30 16:46:00	1	20.1107	5.37689	Winter 2
L935	2014-12-30 16:46:00	2014-12-31 04:43:00	2	19.5459	6.71079	Winter 2
L935	2014-12-31 04:43:00	2014-12-31 16:55:44	1	18.3902	3.99934	Winter 2
L935	2014-12-31 16:55:44	2015-01-01 04:42:53	2	18.4643	3.82949	Winter 2
L935	2015-01-01 04:42:53	2015-01-01 16:59:38	1	18.0354	2.82042	Winter 2
L935	2015-01-01 16:59:38	2015-01-02 04:44:26	2	17.9018	3.14017	Winter 2
L935	2015-01-02 04:44:26	2015-01-02 16:51:38	1	18.9611	5.65985	Winter 2
L935	2015-01-02 16:51:38	2015-01-03 04:39:26	2	19.644	4.04473	Winter 2
L935	2015-01-03 04:39:26	2015-01-03 16:49:38	1	19.9504	4.78246	Winter 2
L935	2015-01-03 16:49:38	2015-01-04 04:43:00	2	19.5604	5.72363	Winter 2
L935	2015-01-04 04:43:00	2015-01-04 16:56:12	1	18.7971	3.90535	Winter 2
L935	2015-01-04 16:56:12	2015-01-05 04:42:45	2	18.8859	3.69912	Winter 2
L935	2015-01-05 04:42:45	2015-01-05 16:57:10	1	18.8222	3.55247	Winter 2
L935	2015-01-05 16:57:10	2015-01-06 04:42:42	2	18.8843	3.40902	Winter 2
L935	2015-01-06 04:42:42	2015-01-06 16:56:33	1	19.0153	3.73319	Winter 2
L935	2015-01-06 16:56:33	2015-01-07 04:39:01	2	19.5298	2.49038	Winter 2
L935	2015-01-07 04:39:01	2015-01-07 16:56:21	1	19.6097	2.68921	Winter 2
L935	2015-01-07 16:56:21	2015-01-08 04:39:01	2	19.6634	2.5628	Winter 2
L935	2015-01-08 04:39:01	2015-01-08 16:57:11	1	19.612	2.44142	Winter 2
L935	2015-01-08 16:57:11	2015-01-09 04:42:34	2	19.2217	3.4069	Winter 2
L935	2015-01-09 04:42:34	2015-01-09 16:59:38	1	18.9674	2.78637	Winter 2
L935	2015-01-09 16:59:38	2015-01-10 04:42:44	2	18.9977	2.71717	Winter 2
L935	2015-01-10 04:42:44	2015-01-10 17:02:08	1	18.7361	2.07226	Winter 2
L935	2015-01-10 17:02:08	2015-01-11 04:42:31	2	18.8141	1.8813	Winter 2
L935	2015-01-11 04:42:31	2015-01-11 17:06:58	1	18.2611	0.500768	Winter 2
L935	2015-01-11 17:06:58	2015-01-12 04:37:23	2	18.9522	-1.23062	Winter 2
L935	2015-01-12 04:37:23	2015-01-12 17:07:06	1	18.9849	-1.1582	Winter 2
L935	2015-01-12 17:07:06	2015-01-13 04:32:23	2	19.6578	-2.85473	Winter 2
L935	2015-01-13 04:32:23	2015-01-13 17:02:08	1	20.3239	-1.19427	Winter 2
L935	2015-01-25 04:57:24	2015-01-25 17:02:22	1	18.0892	7.49245	Winter 2
L935	2015-01-25 17:02:22	2015-01-26 04:53:00	2	18.6672	5.83742	Winter 2
L935	2015-01-26 04:53:00	2015-01-26 16:56:54	1	19.3802	7.98607	Winter 2
L935	2015-01-26 16:56:54	2015-01-27 04:52:53	2	19.4219	7.91347	Winter 2
L961	2014-06-14 01:46:55	2014-06-14 20:30:30	1	12.8851	58.3794	Breeding
L961	2014-06-14 20:30:30	2014-06-15 01:32:49	2	14.6743	59.0048	Breeding
L961	2014-06-15 01:32:49	2014-06-15 20:30:30	1	14.701	58.9714	Breeding
L961	2014-06-15 20:30:30	2014-06-16 01:41:27	2	13.6488	58.5696	Breeding
L961	2014-06-16 01:41:27	2014-06-16 20:30:30	1	13.6756	58.5394	Breeding
L961	2014-06-16 20:30:30	2014-06-17 01:49:31	2	12.6944	58.1505	Breeding
L961	2014-06-17 01:49:31	2014-06-17 20:32:06	1	12.521	58.2005	Breeding
L961	2014-06-17 20:32:06	2014-06-18 01:46:55	2	12.8722	58.3181	Breeding
L961	2014-06-18 01:46:55	2014-06-18 20:30:30	1	13.0998	58.2198	Breeding
L961	2014-06-18 20:30:30	2014-06-19 01:54:47	2	12.1444	57.8377	Breeding
L961	2014-06-19 01:54:47	2014-06-19 20:08:31	1	14.9187	56.6635	Breeding
L961	2014-06-19 20:08:31	2014-06-20 01:54:47	2	14.9459	56.668	Breeding
L961	2014-06-20 01:54:47	2014-06-20 20:15:30	1	14.1007	57.0329	Breeding
L961	2014-06-20 20:15:30	2014-06-21 01:47:49	2	14.9985	57.4076	Breeding
L961	2014-06-21 01:47:49	2014-06-21 20:17:38	1	14.7584	57.5059	Breeding
L961	2014-06-21 20:17:38	2014-06-22 01:56:27	2	13.7066	57.0664	Breeding
L961	2014-06-22 01:56:27	2014-06-22 20:20:30	1	13.3761	57.2105	Breeding
L961	2014-06-22 20:20:30	2014-06-23 02:01:55	2	12.7192	56.9342	Breeding
L961	2014-06-23 02:01:55	2014-06-23 20:20:30	1	12.7462	56.9302	Breeding
L961	2014-06-23 20:20:30	2014-06-24 01:51:55	2	14.0229	57.4784	Breeding
L961	2014-06-24 01:51:55	2014-06-24 20:30:30	1	12.7998	57.9801	Breeding
L961	2014-06-24 20:30:30	2014-06-25 01:45:19	2	13.6519	58.3189	Breeding
L961	2014-06-25 01:45:19	2014-06-25 20:20:30	1	14.9282	57.8411	Breeding
L961	2014-06-25 20:20:30	2014-06-26 01:50:46	2	14.2739	57.5944	Breeding
L961	2014-06-26 01:50:46	2014-06-26 20:15:30	1	14.9251	57.3447	Breeding
L961	2014-06-26 20:15:30	2014-06-27 02:06:55	2	12.932	56.4933	Breeding
L961	2014-06-27 02:06:55	2014-06-27 20:10:30	1	13.5828	56.2162	Breeding
L961	2014-06-27 20:10:30	2014-06-28 02:11:55	2	12.9837	55.9571	Breeding
L961	2014-06-28 02:11:55	2014-06-28 20:05:30	1	13.6342	55.6684	Breeding
L961	2014-06-28 20:05:30	2014-06-29 02:07:49	2	14.1727	55.9612	Breeding
L961	2014-06-29 02:07:49	2014-06-29 20:05:30	1	14.1978	55.9818	Breeding
L961	2014-06-29 20:05:30	2014-06-30 02:00:21	2	15.1555	56.4687	Breeding
L961	2014-06-30 02:00:21	2014-06-30 20:14:36	1	14.0422	57.0095	Breeding
L961	2014-06-30 20:14:36	2014-07-01 02:05:19	2	13.4464	56.7804	Breeding
L961	2014-07-01 02:05:19	2014-07-01 20:00:30	1	15.2334	55.9798	Breeding
L961	2014-07-01 20:00:30	2014-07-02 01:56:55	2	16.3068	56.5341	Breeding
L961	2014-07-02 01:56:55	2014-07-02 20:30:30	1	12.5809	58.1854	Breeding
L961	2014-07-02 20:30:30	2014-07-03 02:09:10	2	11.0733	57.6119	Breeding
L961	2014-07-03 02:09:10	2014-07-03 20:05:30	1	14.2209	56.2331	Breeding
L961	2014-07-03 20:05:30	2014-07-04 02:35:19	2	10.9758	54.5992	Breeding
L961	2014-07-04 02:35:19	2014-07-04 20:17:06	1	9.5479	55.4243	Breeding
L961	2014-07-04 20:17:06	2014-07-05 02:12:49	2	12.3824	56.8727	Breeding
L961	2014-07-05 02:12:49	2014-07-05 20:05:30	1	13.8543	56.2272	Breeding
L961	2014-07-05 20:05:30	2014-07-06 02:17:49	2	13.2508	55.9855	Breeding
L961	2014-07-06 02:17:49	2014-07-06 20:05:30	1	13.2718	56.037	Breeding
L961	2014-07-06 20:05:30	2014-07-07 02:19:47	2	13.0468	55.9862	Breeding
L961	2014-07-07 02:19:47	2014-07-07 19:40:30	1	16.1916	54.3377	Breeding
L961	2014-07-07 19:40:30	2014-07-08 02:36:55	2	14.0694	53.1125	Breeding
L961	2014-07-08 02:36:55	2014-07-08 19:58:30	1	11.8397	54.543	Breeding
L961	2014-07-08 19:58:30	2014-07-09 02:16:55	2	14.3586	55.9954	Breeding
L961	2014-07-09 02:16:55	2014-07-09 20:20:30	1	11.6267	57.4057	Breeding
L961	2014-07-09 20:20:30	2014-07-10 02:16:55	2	11.645	57.4884	Breeding
L961	2014-07-10 02:16:55	2014-07-10 20:10:30	1	12.9125	56.9675	Breeding
L961	2014-07-10 20:10:30	2014-07-11 02:14:21	2	13.2507	57.2089	Breeding
L961	2014-07-11 02:14:21	2014-07-11 20:05:30	1	13.8924	56.9805	Breeding
L961	2014-07-11 20:05:30	2014-07-12 02:22:49	2	12.8512	56.5435	Breeding
L961	2014-07-12 02:22:49	2014-07-12 19:52:06	1	14.5414	55.7334	Breeding
L961	2014-07-12 19:52:06	2014-07-13 02:26:55	2	14.0439	55.5465	Breeding
L961	2014-07-13 02:26:55	2014-07-13 20:07:06	1	12.1838	56.6418	Breeding
L961	2014-07-13 20:07:06	2014-07-14 02:21:55	2	12.8233	57.0592	Breeding
L961	2014-07-14 02:21:55	2014-07-14 19:50:30	1	14.9124	56.0568	Breeding
L961	2014-07-14 19:50:30	2014-07-15 02:26:27	2	14.36	55.848	Breeding
L961	2014-07-15 02:26:27	2014-07-15 19:57:38	1	13.4805	56.4336	Breeding
L961	2014-07-15 19:57:38	2014-07-16 02:41:55	2	11.5591	55.4554	Breeding
L961	2014-07-16 02:41:55	2014-07-16 19:40:58	1	13.6539	54.2732	Breeding
L961	2014-07-16 19:40:58	2014-07-17 02:49:47	2	12.6827	53.7447	Breeding
L961	2014-07-17 02:49:47	2014-07-17 20:05:30	1	9.62757	55.7739	Breeding
L961	2014-07-17 20:05:30	2014-07-18 02:41:55	2	10.6205	56.4514	Breeding
L961	2014-07-18 02:41:55	2014-07-18 19:45:30	1	13.1298	55.0836	Breeding
L961	2014-07-18 19:45:30	2014-07-19 02:41:55	2	13.139	55.2065	Breeding
L961	2014-07-19 02:41:55	2014-07-19 19:55:30	1	11.8974	56.0776	Breeding
L961	2014-07-19 19:55:30	2014-07-20 02:46:55	2	11.2805	55.8313	Breeding
L961	2014-07-20 02:46:55	2014-07-20 20:04:36	1	10.1497	56.6192	Breeding
L961	2014-07-20 20:04:36	2014-07-21 02:30:19	2	12.2319	57.8751	Breeding
L961	2014-07-21 02:30:19	2014-07-21 19:52:06	1	13.8005	57.1559	Breeding
L961	2014-07-21 19:52:06	2014-07-22 02:46:55	2	11.7309	56.0798	Breeding
L961	2014-07-22 02:46:55	2014-07-22 19:55:30	1	11.3112	56.4658	Breeding
L961	2014-07-22 19:55:30	2014-07-23 02:40:19	2	12.1411	57.0837	Breeding
L961	2014-07-23 02:40:19	2014-07-23 19:42:06	1	13.8193	56.219	Breeding
L961	2014-07-23 19:42:06	2014-07-24 02:46:55	2	12.9971	55.8411	Breeding
L961	2014-07-24 02:46:55	2014-07-24 19:40:30	1	13.2	55.8532	Breeding
L961	2014-07-24 19:40:30	2014-07-25 02:46:55	2	13.2021	55.9987	Breeding
L961	2014-07-25 02:46:55	2014-07-25 19:54:36	1	11.4402	57.2345	Breeding
L961	2014-07-25 19:54:36	2014-07-26 02:56:55	2	10.191	56.6217	Breeding
L961	2014-07-26 02:56:55	2014-07-26 19:35:30	1	12.5791	55.1911	Breeding
L961	2014-07-26 19:35:30	2014-07-27 02:51:55	2	13.2037	55.7758	Breeding
L961	2014-07-27 02:51:55	2014-07-27 19:40:30	1	12.5774	56.351	Breeding
L961	2014-07-27 19:40:30	2014-07-28 02:54:31	2	12.2515	56.2943	Breeding
L961	2014-07-28 02:54:31	2014-07-28 19:45:30	1	11.6239	56.8662	Breeding
L961	2014-07-28 19:45:30	2014-07-29 02:50:19	2	12.1457	57.358	Breeding
L961	2014-07-29 02:50:19	2014-07-29 19:25:30	1	14.642	55.8642	Breeding
L961	2014-07-29 19:25:30	2014-07-30 03:02:49	2	13.0754	54.8915	Breeding
L961	2014-07-30 03:02:49	2014-07-30 19:25:30	1	13.0703	55.0708	Breeding
L961	2014-07-30 19:25:30	2014-07-31 03:06:55	2	12.5518	54.8517	Breeding
L961	2014-07-31 03:06:55	2014-07-31 19:32:06	1	11.7199	55.6631	Breeding
L961	2014-07-31 19:32:06	2014-08-01 02:56:55	2	12.9633	56.7337	Breeding
L961	2014-08-01 02:56:55	2014-08-01 19:29:36	1	13.268	56.702	Breeding
L961	2014-08-01 19:29:36	2014-08-02 03:07:49	2	11.8981	55.8925	Breeding
L961	2014-08-02 03:07:49	2014-08-02 19:18:04	1	13.3316	54.9663	Breeding
L961	2014-08-02 19:18:04	2014-08-03 03:43:57	2	8.80417	51.0562	Breeding
L961	2014-08-03 03:43:57	2014-08-03 19:17:06	1	8.91445	51.1501	Breeding
L961	2014-08-03 19:17:06	2014-08-04 03:31:55	2	10.4088	52.8268	Breeding
L961	2014-08-04 03:31:55	2014-08-04 19:20:30	1	9.97283	53.4425	Breeding
L961	2014-08-04 19:20:30	2014-08-05 03:16:55	2	11.8362	55.2777	Breeding
L961	2014-08-05 03:16:55	2014-08-05 19:17:06	1	12.2481	55.1411	Breeding
L961	2014-08-05 19:17:06	2014-08-06 03:24:10	2	11.3288	54.5582	Breeding
L961	2014-08-06 03:24:10	2014-08-06 19:10:30	1	12.1404	54.0405	Breeding
L961	2014-08-06 19:10:30	2014-08-07 03:22:49	2	12.2955	54.4037	Breeding
L961	2014-08-07 03:22:49	2014-08-07 18:55:30	1	14.1556	52.8394	Breeding
L961	2014-08-07 18:55:30	2014-08-08 03:29:32	2	13.3004	52.1876	Breeding
L961	2014-08-08 03:29:32	2014-08-08 18:55:30	1	13.2841	52.4416	Breeding
L961	2014-08-08 18:55:30	2014-08-09 03:29:00	2	13.3334	52.7322	Breeding
L961	2014-08-09 03:29:00	2014-08-09 19:12:06	1	11.2403	55.0412	Breeding
L961	2014-08-09 19:12:06	2014-08-10 03:15:19	2	12.9333	56.7705	Breeding
L961	2014-08-10 03:15:19	2014-08-10 19:07:06	1	13.5397	56.489	Breeding
L961	2014-08-10 19:07:06	2014-08-11 03:26:55	2	12.0699	55.4071	Breeding
L961	2014-08-11 03:26:55	2014-08-11 18:55:30	1	13.5007	54.2573	Breeding
L961	2014-08-11 18:55:30	2014-08-12 03:22:49	2	13.9935	55.004	Breeding
L961	2014-08-12 03:22:49	2014-08-12 18:58:04	1	13.6515	55.5935	Breeding
L961	2014-08-12 18:58:04	2014-08-13 03:31:55	2	12.4918	54.7028	Breeding
L961	2014-08-13 03:31:55	2014-08-13 18:47:38	1	13.7733	53.6034	Breeding
L961	2014-08-13 18:47:38	2014-08-14 03:46:55	2	11.8754	51.6572	Breeding
L961	2014-08-14 03:46:55	2014-08-14 18:50:30	1	11.4943	52.4078	Breeding
L961	2014-08-14 18:50:30	2014-08-15 03:36:55	2	12.7208	54.1123	Breeding
L961	2014-08-15 03:36:55	2014-08-15 18:57:06	1	11.8707	55.3167	Breeding
L961	2014-08-15 18:57:06	2014-08-16 03:44:47	2	10.8631	54.5104	Breeding
L961	2014-08-16 03:44:47	2014-08-16 18:40:30	1	12.9133	52.3572	Breeding
L961	2014-08-16 18:40:30	2014-08-17 03:59:10	2	11.0885	50.1996	Breeding
L961	2014-09-03 05:38:57	2014-09-03 18:57:54	1	-4.76344	43.2865	Staging 1
L961	2014-09-03 18:57:54	2014-09-04 05:49:10	2	-6.08102	39.0819	Staging 1
L961	2014-09-04 05:49:10	2014-09-04 18:47:04	1	-4.76694	33.9903	Staging 1
L961	2014-09-04 18:47:04	2014-09-05 05:51:27	2	-5.09308	33.0208	Staging 1
L961	2014-09-05 05:51:27	2014-09-05 18:59:36	1	-6.70229	40.8788	Staging 1
L961	2014-09-06 05:40:46	2014-09-06 18:50:58	1	-4.37104	43.2462	Staging 1
L961	2014-09-06 18:50:58	2014-09-07 05:50:46	2	-5.66361	38.454	Staging 1
L961	2014-09-07 05:50:46	2014-09-07 18:40:30	1	-4.39677	32.6096	Staging 1
L961	2014-09-07 18:40:30	2014-09-08 05:50:46	2	-4.43945	33.0748	Staging 1
L961	2014-09-08 05:50:46	2014-09-08 18:40:30	1	-4.48233	34.0618	Staging 1
L961	2014-09-08 18:40:30	2014-09-09 05:55:46	2	-5.15053	30.7059	Staging 1
L961	2014-09-09 05:55:46	2014-09-09 18:43:18	1	-5.54477	33.9811	Staging 1
L961	2014-09-09 18:43:18	2014-09-10 05:51:55	2	-5.10761	37.3979	Staging 1
L961	2014-09-10 05:51:55	2014-09-10 18:39:36	1	-4.6882	35.7482	Staging 1
L961	2014-09-10 18:39:36	2014-09-11 05:50:21	2	-4.53595	37.5645	Staging 1
L961	2014-09-11 05:50:21	2014-09-11 18:37:20	1	-4.29668	36.9901	Staging 1
L961	2014-09-11 18:37:20	2014-09-12 05:54:07	2	-4.81065	34.4578	Staging 1
L961	2014-09-12 05:54:07	2014-09-12 18:28:31	1	-3.75181	26.837	Staging 1
L961	2014-09-12 18:28:31	2014-09-13 05:50:46	2	-3.37719	31.0662	Staging 1
L961	2014-09-13 05:50:46	2014-09-13 18:37:54	1	-4.59499		Staging 1
L961	2014-09-13 18:37:54	2014-09-14 05:57:49	2	-5.521		Staging 1
L961	2014-09-18 06:16:27	2014-09-18 18:33:18	1	-7.67525		Staging 2
L961	2014-09-22 18:35:58	2014-09-23 06:16:27	2	-8.40868		Staging 2
L961	2014-09-24 18:34:36	2014-09-25 06:17:49	2	-8.58355		Staging 2
L961	2014-09-26 06:19:21	2014-09-26 18:35:58	1	-9.07638		Staging 2
L961	2014-09-28 06:15:19	2014-09-28 18:33:10	1	-8.39176		Staging 2
L961	2014-09-29 18:32:54	2014-09-30 06:17:49	2	-8.7959		Staging 2
L961	2014-10-08 06:06:27	2014-10-08 18:08:33	1	-4.98592	16.9261	Winter 1
L961	2014-10-08 18:08:33	2014-10-09 06:05:46	2	-4.93545	15.9075	Winter 1
L961	2014-10-09 06:05:46	2014-10-09 18:11:39	1	-5.35803	11.5326	Winter 1
L961	2014-10-09 18:11:39	2014-10-10 06:05:46	2	-5.39222	11.4944	Winter 1
L961	2014-10-10 06:05:46	2014-10-10 18:12:32	1	-5.53585	9.91667	Winter 1
L961	2014-10-10 18:12:32	2014-10-11 06:07:49	2	-5.82562	12.0798	Winter 1
L961	2014-10-11 06:07:49	2014-10-11 18:10:58	1	-5.66284	13.0799	Winter 1
L961	2014-10-11 18:10:58	2014-10-12 06:06:27	2	-5.52407	11.6343	Winter 1
L961	2014-10-12 06:06:27	2014-10-12 18:08:37	1	-5.26192	13.3606	Winter 1
L961	2014-10-12 18:08:37	2014-10-13 06:04:31	2	-5.05132	11.445	Winter 1
L961	2014-10-13 06:04:31	2014-10-13 18:09:36	1	-5.20483	10.0393	Winter 1
L961	2014-10-13 18:09:36	2014-10-14 06:02:49	2	-5.02256	8.49375	Winter 1
L961	2014-10-14 06:02:49	2014-10-14 18:09:36	1	-5.05209	8.09383	Winter 1
L961	2014-10-14 18:09:36	2014-10-15 06:01:27	2	-4.91009	6.94057	Winter 1
L961	2014-10-15 06:01:27	2014-10-15 18:11:39	1	-5.195	4.88081	Winter 1
L961	2014-10-15 18:11:39	2014-10-16 06:09:37	2	-6.24491	11.6596	Winter 1
L961	2014-10-16 06:09:37	2014-10-16 18:12:04	1	-6.3234	10.9174	Winter 1
L961	2014-10-16 18:12:04	2014-10-17 06:02:49	2	-5.49887	5.51973	Winter 1
L961	2014-10-17 06:02:49	2014-10-17 18:05:58	1	-4.76291	9.94499	Winter 1
L961	2014-10-17 18:05:58	2014-10-18 05:59:31	2	-4.37554	7.41931	Winter 1
L961	2014-10-18 05:59:31	2014-10-18 18:11:39	1	-5.11091	2.93063	Winter 1
L961	2014-10-18 18:11:39	2014-10-19 06:04:21	2	-5.74	6.53178	Winter 1
L961	2014-10-19 06:04:21	2014-10-19 18:12:04	1	-5.81471	5.99102	Winter 1
L961	2014-10-19 18:12:04	2014-10-20 06:14:18	2	-7.08067	12.9307	Winter 1
L961	2014-10-20 06:14:18	2014-10-20 18:07:54	1	-6.5826	15.3837	Winter 1
L961	2014-10-20 18:07:54	2014-10-21 06:05:46	2	-5.5371	9.56697	Winter 1
L961	2014-10-21 06:05:46	2014-10-21 18:09:36	1	-5.77017	8.177	Winter 1
L961	2014-10-21 18:09:36	2014-10-22 06:05:05	2	-5.70469	7.70506	Winter 1
L961	2014-10-22 06:05:05	2014-10-22 18:09:36	1	-5.72402	7.48538	Winter 1
L961	2014-10-22 18:09:36	2014-10-23 06:00:46	2	-5.20307	4.74336	Winter 1
L961	2014-10-23 06:00:46	2014-10-23 18:10:58	1	-5.39192	3.737	Winter 1
L961	2014-10-23 18:10:58	2014-10-24 06:05:46	2	-6.03414	6.82299	Winter 1
L961	2014-10-24 06:05:46	2014-10-24 18:10:58	1	-6.05056	6.64597	Winter 1
L961	2014-10-24 18:10:58	2014-10-25 06:08:57	2	-6.46564	8.51531	Winter 1
L961	2014-10-25 06:08:57	2014-10-25 18:08:10	1	-6.1307	9.95127	Winter 1
L961	2014-10-25 18:08:10	2014-10-26 06:10:46	2	-6.3705	10.9063	Winter 1
L961	2014-10-26 06:10:46	2014-10-26 18:08:01	1	-6.36527	10.7812	Winter 1
L961	2014-10-26 18:08:01	2014-10-27 06:02:49	2	-5.38431	6.27155	Winter 1
L961	2014-10-27 06:02:49	2014-10-27 18:06:39	1	-5.22514	6.89296	Winter 1
L961	2014-10-27 18:06:39	2014-10-28 06:04:31	2	-5.44853	7.77571	Winter 1
L961	2014-10-28 06:04:31	2014-10-28 18:05:58	1	-5.37322	8.00084	Winter 1
L961	2014-10-28 18:05:58	2014-10-29 05:57:49	2	-4.54531	4.39844	Winter 1
L961	2014-10-29 05:57:49	2014-10-29 18:06:39	1	-4.6395	3.95396	Winter 1
L961	2014-10-29 18:06:39	2014-10-30 06:10:21	2	-6.21462	10.3921	Winter 1
L961	2014-11-05 05:59:31	2014-11-05 17:47:54	1	-2.54112	12.5059	Winter 2
L961	2014-11-05 17:47:54	2014-11-06 05:55:05	2	-1.98272	10.4535	Winter 2
L961	2014-11-06 05:55:05	2014-11-06 17:47:04	1	-1.87285	10.7341	Winter 2
L961	2014-11-06 17:47:04	2014-11-07 05:49:27	2	-1.16429	8.21035	Winter 2
L961	2014-11-07 05:49:27	2014-11-07 17:52:04	1	-1.78252	6.02675	Winter 2
L961	2014-11-07 17:52:04	2014-11-08 05:50:05	2	-1.85262	6.21256	Winter 2
L961	2014-11-08 05:50:05	2014-11-08 17:50:58	1	-1.70728	6.64759	Winter 2
L961	2014-11-08 17:50:58	2014-11-09 05:49:02	2	-1.567	6.12591	Winter 2
L961	2014-11-09 05:49:02	2014-11-09 17:54:36	1	-2.01072	4.61267	Winter 2
L961	2014-11-09 17:54:36	2014-11-10 06:02:49	2	-3.72227	10.1452	Winter 2
L961	2014-11-10 06:02:49	2014-11-10 17:53:01	1	-3.51267	10.7318	Winter 2
L961	2014-11-10 17:53:01	2014-11-11 05:45:19	2	-1.31247	3.61125	Winter 2
L961	2014-11-11 05:45:19	2014-11-11 17:37:38	1	0.624493	9.73551	Winter 2
L961	2014-11-11 17:37:38	2014-11-12 05:52:49	2	-0.298011	12.5212	Winter 2
L961	2014-11-12 05:52:49	2014-11-12 17:45:58	1	-1.32394	9.26469	Winter 2
L961	2014-11-12 17:45:58	2014-11-13 05:49:53	2	-0.940987	8.0146	Winter 2
L961	2014-11-13 05:49:53	2014-11-13 17:51:39	1	-1.634	5.82618	Winter 2
L961	2014-11-13 17:51:39	2014-11-14 05:46:27	2	-1.18615	4.41598	Winter 2
L961	2014-11-14 05:46:27	2014-11-14 17:55:58	1	-1.70629	2.80685	Winter 2
L961	2014-11-14 17:55:58	2014-11-15 05:47:49	2	-1.85707	3.24499	Winter 2
L961	2014-11-15 05:47:49	2014-11-15 17:43:10	1	-0.236399	8.06439	Winter 2
L961	2014-11-15 17:43:10	2014-11-16 05:47:49	2	-0.214484	7.94563	Winter 2
L961	2014-11-16 05:47:49	2014-11-16 17:51:39	1	-1.25193	4.84342	Winter 2
L961	2014-11-16 17:51:39	2014-11-17 05:49:31	2	-1.44055	5.36548	Winter 2
L961	2014-11-17 05:49:31	2014-11-17 17:42:41	1	-0.294398	8.65005	Winter 2
L961	2014-11-17 17:42:41	2014-11-18 05:57:49	2	-1.30649	11.474	Winter 2
L961	2014-11-18 05:57:49	2014-11-18 17:49:36	1	-2.14533	9.03402	Winter 2
L961	2014-11-18 17:49:36	2014-11-19 05:49:31	2	-1.08063	5.96386	Winter 2
L961	2014-11-19 05:49:31	2014-11-19 17:53:01	1	-1.48003	4.80043	Winter 2
L961	2014-11-19 17:53:01	2014-11-20 05:51:27	2	-1.69283	5.37205	Winter 2
L961	2014-11-20 05:51:27	2014-11-20 17:54:36	1	-1.86057	4.87431	Winter 2
L961	2014-11-20 17:54:36	2014-11-21 05:45:46	2	-1.11956	2.79026	Winter 2
L961	2014-11-21 05:45:46	2014-11-21 17:53:15	1	-0.919147	3.33103	Winter 2
L961	2014-11-21 17:53:15	2014-11-22 05:49:44	2	-1.38355	4.5899	Winter 2
L961	2014-11-22 05:49:44	2014-11-22 17:52:53	1	-1.30486	4.78182	Winter 2
L961	2014-11-22 17:52:53	2014-11-23 05:51:27	2	-1.4847	5.2459	Winter 2
L961	2014-11-23 05:51:27	2014-11-23 17:52:04	1	-1.34737	5.59038	Winter 2
L961	2014-11-23 17:52:04	2014-11-24 05:54:00	2	-1.6312	6.3231	Winter 2
L961	2014-11-24 05:54:00	2014-11-24 17:49:36	1	-1.28714	7.20714	Winter 2
L961	2014-11-24 17:49:36	2014-11-25 05:54:47	2	-1.34724	7.3315	Winter 2
L961	2014-11-25 05:54:47	2014-11-25 17:52:04	1	-1.61703	6.58823	Winter 2
L961	2014-11-25 17:52:04	2014-11-26 05:50:46	2	-1.07619	5.14108	Winter 2
L961	2014-11-26 05:50:46	2014-11-26 17:53:15	1	-1.18458	4.83602	Winter 2
L961	2014-11-26 17:53:15	2014-11-27 05:55:21	2	-1.71793	6.20086	Winter 2
L961	2014-11-27 05:55:21	2014-11-27 17:52:32	1	-1.58771	6.51082	Winter 2
L961	2014-11-27 17:52:32	2014-11-28 05:54:07	2	-1.39095	5.97851	Winter 2
L961	2014-11-28 05:54:07	2014-11-28 17:35:30	1	0.780507	11.4617	Winter 2
L961	2014-11-28 17:35:30	2014-11-29 05:54:15	2	0.806976	11.3484	Winter 2
L961	2014-11-29 05:54:15	2014-11-29 17:52:04	1	-1.21949	6.20922	Winter 2
L961	2014-11-29 17:52:04	2014-11-30 05:52:49	2	-0.996043	5.62174	Winter 2
L961	2014-11-30 05:52:49	2014-11-30 17:56:39	1	-1.52432	4.27091	Winter 2
L961	2014-11-30 17:56:39	2014-12-01 05:54:15	2	-1.65718	4.59006	Winter 2
L961	2014-12-01 05:54:15	2014-12-01 17:57:53	1	-1.76438	4.30684	Winter 2
L961	2014-12-01 17:57:53	2014-12-02 05:51:27	2	-1.36733	3.30388	Winter 2
L961	2014-12-02 05:51:27	2014-12-02 17:56:39	1	-1.16552	3.79531	Winter 2
L961	2014-12-02 17:56:39	2014-12-03 05:46:27	2	-0.492098	2.11838	Winter 2
L961	2014-12-03 05:46:27	2014-12-03 17:53:04	1	0.0057449	3.34071	Winter 2
L961	2014-12-03 17:53:04	2014-12-04 05:54:27	2	-0.945378	5.66573	Winter 2
L961	2014-12-04 05:54:27	2014-12-04 17:51:39	1	-0.718753	6.20234	Winter 2
L961	2014-12-04 17:51:39	2014-12-05 05:57:49	2	-1.08734	7.07971	Winter 2
L961	2014-12-05 05:57:49	2014-12-05 17:54:36	1	-1.40416	6.29281	Winter 2
L961	2014-12-05 17:54:36	2014-12-06 05:56:55	2	-1.24014	5.87949	Winter 2
L961	2014-12-06 05:56:55	2014-12-06 17:49:36	1	-0.562636	7.49423	Winter 2
L961	2014-12-06 17:49:36	2014-12-07 05:59:31	2	-0.833554	8.12266	Winter 2
L961	2014-12-07 05:59:31	2014-12-07 17:53:20	1	-1.24604	7.11815	Winter 2
L961	2014-12-07 17:53:20	2014-12-08 05:56:27	2	-0.808639	6.05743	Winter 2
L961	2014-12-08 05:56:27	2014-12-08 17:55:58	1	-1.0834	5.38851	Winter 2
L961	2014-12-08 17:55:58	2014-12-09 06:01:27	2	-1.653	6.73087	Winter 2
L961	2014-12-09 06:01:27	2014-12-09 17:55:58	1	-1.59733	6.84838	Winter 2
L961	2014-12-09 17:55:58	2014-12-10 05:59:24	2	-1.28476	6.09565	Winter 2
L961	2014-12-10 05:59:24	2014-12-10 17:57:04	1	-1.365	5.89445	Winter 2
L961	2014-12-10 17:57:04	2014-12-11 05:59:07	2	-1.27271	5.66613	Winter 2
L961	2014-12-11 05:59:07	2014-12-11 17:52:38	1	-0.662016	7.0908	Winter 2
L961	2014-12-11 17:52:38	2014-12-12 05:59:53	2	-0.700672	7.16914	Winter 2
L961	2014-12-12 05:59:53	2014-12-12 17:56:39	1	-1.14464	6.11919	Winter 2
L961	2014-12-12 17:56:39	2014-12-13 06:05:46	2	-1.82086	7.68738	Winter 2
L961	2014-12-13 06:05:46	2014-12-13 17:55:58	1	-1.67655	8.01124	Winter 2
L961	2014-12-13 17:55:58	2014-12-14 06:02:49	2	-1.24904	7.00783	Winter 2
L961	2014-12-14 06:02:49	2014-12-14 17:54:36	1	-1.01874	7.53305	Winter 2
L961	2014-12-14 17:54:36	2014-12-15 06:09:07	2	-1.74593	9.20198	Winter 2
L961	2014-12-15 06:09:07	2014-12-15 17:54:36	1	-1.68596	9.32916	Winter 2
L961	2014-12-15 17:54:36	2014-12-16 06:01:27	2	-0.667936	6.97416	Winter 2
L961	2014-12-16 06:01:27	2014-12-16 17:57:04	1	-0.915141	6.39596	Winter 2
L961	2014-12-16 17:57:04	2014-12-17 06:05:46	2	-1.39372	7.49507	Winter 2
L961	2014-12-17 06:05:46	2014-12-17 17:53:32	1	-0.892076	8.64183	Winter 2
L961	2014-12-17 17:53:32	2014-12-18 06:04:53	2	-0.721115	8.24368	Winter 2
L961	2014-12-18 06:04:53	2014-12-18 17:54:36	1	-0.79295	8.07374	Winter 2
L961	2014-12-18 17:54:36	2014-12-19 06:04:47	2	-0.718706	7.89908	Winter 2
L961	2014-12-19 06:04:47	2014-12-19 17:57:38	1	-1.0363	7.16629	Winter 2
L961	2014-12-19 17:57:38	2014-12-20 06:09:44	2	-1.59394	8.44225	Winter 2
L961	2014-12-20 06:09:44	2014-12-20 17:50:58	1	-0.699162	10.4772	Winter 2
L961	2014-12-20 17:50:58	2014-12-21 06:10:21	2	-0.714261	10.5092	Winter 2
L961	2014-12-21 06:10:21	2014-12-21 17:49:36	1	-0.481466	11.0344	Winter 2
L961	2014-12-21 17:49:36	2014-12-22 06:15:46	2	-1.09556	12.415	Winter 2
L961	2014-12-22 06:15:46	2014-12-22 17:59:36	1	-2.28314	9.73498	Winter 2
L961	2014-12-22 17:59:36	2014-12-23 06:11:27	2	-1.68187	8.36499	Winter 2
L961	2014-12-23 06:11:27	2014-12-23 17:58:10	1	-1.44104	8.91717	Winter 2
L961	2014-12-23 17:58:10	2014-12-24 06:13:55	2	-1.68866	9.48465	Winter 2
L961	2014-12-24 06:13:55	2014-12-24 17:54:36	1	-1.18076	10.6426	Winter 2
L961	2014-12-24 17:54:36	2014-12-25 06:12:49	2	-0.980158	10.1924	Winter 2
L961	2014-12-25 06:12:49	2014-12-25 17:59:36	1	-1.54313	8.91429	Winter 2
L961	2014-12-25 17:59:36	2014-12-26 06:14:47	2	-1.72706	9.34069	Winter 2
L961	2014-12-26 06:14:47	2014-12-26 17:59:36	1	-1.66543	9.48841	Winter 2
L961	2014-12-26 17:59:36	2014-12-27 06:11:27	2	-1.18739	8.40036	Winter 2
L961	2014-12-27 06:11:27	2014-12-27 18:00:58	1	-1.29692	8.15593	Winter 2
L961	2014-12-27 18:00:58	2014-12-28 06:11:27	2	-1.23572	8.0229	Winter 2
L961	2014-12-28 06:11:27	2014-12-28 18:00:58	1	-1.17469	8.17229	Winter 2
L961	2014-12-28 18:00:58	2014-12-29 06:19:04	2	-2.06608	10.2322	Winter 2
L961	2014-12-29 06:19:04	2014-12-29 17:55:30	1	-1.32164	11.9438	Winter 2
L961	2014-12-29 17:55:30	2014-12-30 06:12:49	2	-0.479911	10.0353	Winter 2
L961	2014-12-30 06:12:49	2014-12-30 18:00:58	1	-1.10355	8.60951	Winter 2
L961	2014-12-30 18:00:58	2014-12-31 06:14:47	2	-1.28931	9.05315	Winter 2
L961	2014-12-31 06:14:47	2014-12-31 17:59:36	1	-1.05879	9.60185	Winter 2
L961	2014-12-31 17:59:36	2015-01-01 06:17:49	2	-1.37858	10.3584	Winter 2
L961	2015-01-01 06:17:49	2015-01-01 17:50:58	1	-0.240839	12.9909	Winter 2
L961	2015-01-01 17:50:58	2015-01-02 06:14:07	2	0.280559	11.8203	Winter 2
L961	2015-01-02 06:14:07	2015-01-02 18:02:54	1	-1.1523	8.51046	Winter 2
L961	2015-01-02 18:02:54	2015-01-03 06:14:47	2	-1.17784	8.58771	Winter 2
L961	2015-01-03 06:14:47	2015-01-03 17:54:36	1	-0.0828342	11.1689	Winter 2
L961	2015-01-03 17:54:36	2015-01-04 06:19:04	2	-0.561247	12.3056	Winter 2
L961	2015-01-04 06:19:04	2015-01-04 17:49:36	1	0.120437	13.9079	Winter 2
L961	2015-01-04 17:49:36	2015-01-05 06:17:49	2	0.333432	13.4507	Winter 2
L961	2015-01-05 06:17:49	2015-01-05 18:02:06	1	-1.17241	9.95862	Winter 2
L961	2015-01-05 18:02:06	2015-01-06 06:17:49	2	-1.11683	9.85253	Winter 2
L961	2015-01-06 06:17:49	2015-01-06 18:02:04	1	-1.05711	10.0209	Winter 2
L961	2015-01-06 18:02:04	2015-01-07 06:19:27	2	-1.20767	10.4075	Winter 2
L961	2015-01-07 06:19:27	2015-01-07 17:57:58	1	-0.640599	11.7865	Winter 2
L961	2015-01-07 17:57:58	2015-01-08 06:19:37	2	-0.607655	11.7432	Winter 2
L961	2015-01-08 06:19:37	2015-01-08 18:04:36	1	-1.38452	9.91597	Winter 2
L961	2015-01-08 18:04:36	2015-01-09 06:24:27	2	-1.936	11.2762	Winter 2
L961	2015-01-09 06:24:27	2015-01-09 18:04:36	1	-1.88391	11.4382	Winter 2
L961	2015-01-09 18:04:36	2015-01-10 06:20:21	2	-1.31947	10.1075	Winter 2
L961	2015-01-10 06:20:21	2015-01-10 18:03:15	1	-1.09922	10.6792	Winter 2
L961	2015-01-10 18:03:15	2015-01-11 06:21:27	2	-1.18562	10.9279	Winter 2
L961	2015-01-11 06:21:27	2015-01-11 18:02:54	1	-1.09283	11.1947	Winter 2
L961	2015-01-11 18:02:54	2015-01-12 06:22:49	2	-1.21454	11.5352	Winter 2
L961	2015-01-12 06:22:49	2015-01-12 18:08:04	1	-1.81085	10.1046	Winter 2
L961	2015-01-12 18:08:04	2015-01-13 06:25:46	2	-2.13131	10.9412	Winter 2
L961	2015-01-13 06:25:46	2015-01-13 18:06:39	1	-1.90778	11.5412	Winter 2
L961	2015-01-13 18:06:39	2015-01-14 06:16:27	2	-0.69696	8.54309	Winter 2
L961	2015-01-14 06:16:27	2015-01-14 18:02:20	1	-0.111573	10.0625	Winter 2
L961	2015-01-14 18:02:20	2015-01-15 06:17:49	2	-0.237135	10.424	Winter 2
L961	2015-01-15 06:17:49	2015-01-15 18:02:20	1	-0.192458	10.5834	Winter 2
L961	2015-01-15 18:02:20	2015-01-16 06:21:27	2	-0.60243	11.6762	Winter 2
L961	2015-01-16 06:21:27	2015-01-16 18:07:20	1	-1.18399	10.2384	Winter 2
L961	2015-01-16 18:07:20	2015-01-17 06:17:49	2	-0.687484	8.99782	Winter 2
L961	2015-01-17 06:17:49	2015-01-17 18:11:39	1	-1.185	7.73636	Winter 2
L961	2015-01-17 18:11:39	2015-01-18 06:22:49	2	-1.76874	9.31101	Winter 2
L961	2015-01-18 06:22:49	2015-01-18 18:04:36	1	-0.847048	11.7763	Winter 2
L961	2015-01-18 18:04:36	2015-01-19 06:20:21	2	-0.4997	10.9232	Winter 2
L961	2015-01-19 06:20:21	2015-01-19 18:07:53	1	-0.871099	9.99368	Winter 2
L961	2015-01-19 18:07:53	2015-01-20 06:19:37	2	-0.741765	9.69994	Winter 2
L961	2015-01-20 06:19:37	2015-01-20 18:07:41	1	-0.678743	9.92197	Winter 2
L961	2015-01-20 18:07:41	2015-01-21 06:21:27	2	-0.870157	10.4946	Winter 2
L961	2015-01-21 06:21:27	2015-01-21 18:08:01	1	-0.877073	10.5347	Winter 2
L961	2015-01-21 18:08:01	2015-01-22 06:19:24	2	-0.585553	9.79594	Winter 2
L961	2015-01-22 06:19:24	2015-01-22 18:12:54	1	-1.16138	8.2571	Winter 2
L961	2015-01-22 18:12:54	2015-01-23 06:20:46	2	-1.29891	8.68999	Winter 2
L961	2015-01-23 06:20:46	2015-01-23 18:12:06	1	-1.16598	9.11548	Winter 2
L961	2015-01-23 18:12:06	2015-01-24 06:17:49	2	-0.765721	8.03782	Winter 2
L961	2015-01-24 06:17:49	2015-01-24 18:17:48	1	-1.44623	6.13898	Winter 2
L961	2015-01-24 18:17:48	2015-01-25 06:24:01	2	-2.19092	8.32336	Winter 2
L961	2015-01-25 06:24:01	2015-01-25 18:17:48	1	-2.16156	8.46179	Winter 2
L961	2015-01-25 18:17:48	2015-01-26 06:22:49	2	-1.98305	7.99674	Winter 2
L961	2015-01-26 06:22:49	2015-01-26 18:09:36	1	-0.931506	11.1217	Winter 2
L961	2015-01-26 18:09:36	2015-01-27 06:19:07	2	-0.443022	9.76559	Winter 2
L961	2015-01-27 06:19:07	2015-01-27 18:08:33	1	-0.28589	10.2987	Winter 2
L961	2015-01-27 18:08:33	2015-01-28 06:19:32	2	-0.312004	10.4497	Winter 2
L961	2015-01-28 06:19:32	2015-01-28 18:13:12	1	-0.867563	8.8525	Winter 2
L961	2015-01-28 18:13:12	2015-01-29 06:19:37	2	-0.85547	8.88029	Winter 2
L961	2015-01-29 06:19:37	2015-01-29 18:14:36	1	-1.00894	8.47491	Winter 2
L961	2015-01-29 18:14:36	2015-01-30 06:17:49	2	-0.761177	7.77003	Winter 2
L961	2015-01-30 06:17:49	2015-01-30 18:13:23	1	-0.587208	8.37348	Winter 2
L961	2015-01-30 18:13:23	2015-01-31 06:28:48	2	-1.94079	12.6691	Winter 2
L961	2015-01-31 06:28:48	2015-01-31 18:08:01	1	-1.25217	14.9019	Winter 2
L961	2015-01-31 18:08:01	2015-02-01 06:14:07	2	0.601505	9.17756	Winter 2
L961	2015-02-01 06:14:07	2015-02-01 18:18:18	1	-0.665057	5.14294	Winter 2
L961	2015-02-06 18:13:42	2015-02-07 06:13:43	2	0.096058	7.50594	Winter 2
L961	2015-02-08 06:23:46	2015-02-08 18:23:42	1	-2.39267	7.79289	Winter 2
L961	2015-02-08 18:23:42	2015-02-09 06:19:11	2	-1.81499	5.68944	Winter 2
L961	2015-02-09 06:19:11	2015-02-09 18:18:05	1	-1.10721	8.45515	Winter 2
L961	2015-02-09 18:18:05	2015-02-10 06:20:21	2	-1.24895	9.09409	Winter 2
L961	2015-02-10 06:20:21	2015-02-10 18:05:58	1	0.266458	15.0212	Winter 2
L961	2015-02-10 18:05:58	2015-02-11 06:22:49	2	-0.0398364	16.3599	Winter 2
L965	2014-06-14 01:45:37	2014-06-14 20:43:18	1	11.4484	58.4169	Breeding
L965	2014-06-14 20:43:18	2014-06-15 01:33:07	2	13.0369	58.9391	Breeding
L965	2014-06-15 01:33:07	2014-06-15 20:28:18	1	14.9383	58.2536	Breeding
L965	2014-06-15 20:28:18	2014-06-16 01:43:07	2	13.7152	57.7746	Breeding
L965	2014-06-16 01:43:07	2014-06-16 20:23:18	1	14.3669	57.5016	Breeding
L965	2014-06-16 20:23:18	2014-06-17 01:56:39	2	12.703	56.8034	Breeding
L965	2014-06-17 01:56:39	2014-06-17 20:28:18	1	12.1051	57.0362	Breeding
L965	2014-06-17 20:28:18	2014-06-18 01:56:43	2	12.1221	57.0276	Breeding
L965	2014-06-18 01:56:43	2014-06-18 20:34:54	1	11.3239	57.3382	Breeding
L965	2014-06-18 20:34:54	2014-06-19 01:48:07	2	12.427	57.7557	Breeding
L965	2014-06-19 01:48:07	2014-06-19 20:18:18	1	14.5293	56.9121	Breeding
L965	2014-06-19 20:18:18	2014-06-20 01:34:43	2	16.2308	57.5865	Breeding
L965	2014-06-20 01:34:43	2014-06-20 20:13:18	1	16.8829	57.3266	Breeding
L965	2014-06-20 20:13:18	2014-06-21 01:53:07	2	14.6109	56.3751	Breeding
L965	2014-06-21 01:53:07	2014-06-21 20:29:54	1	12.563	57.2331	Breeding
L965	2014-06-21 20:29:54	2014-06-22 01:49:43	2	13.0146	57.4131	Breeding
L965	2014-06-22 01:49:43	2014-06-22 20:28:18	1	13.2421	57.3268	Breeding
L965	2014-06-22 20:28:18	2014-06-23 01:54:43	2	12.6442	57.0907	Breeding
L965	2014-06-23 01:54:43	2014-06-23 20:08:18	1	15.1708	56.0113	Breeding
L965	2014-06-23 20:08:18	2014-06-24 01:49:43	2	15.8226	56.3116	Breeding
L965	2014-06-24 01:49:43	2014-06-24 20:17:24	1	14.7115	56.8023	Breeding
L965	2014-06-24 20:17:24	2014-06-25 01:49:43	2	14.7382	56.8262	Breeding
L965	2014-06-25 01:49:43	2014-06-25 20:18:18	1	14.6528	56.8778	Breeding
L965	2014-06-25 20:18:18	2014-06-26 01:54:43	2	14.0544	56.6408	Breeding
L965	2014-06-26 01:54:43	2014-06-26 20:28:18	1	12.8308	57.1725	Breeding
L965	2014-06-26 20:28:18	2014-06-27 02:00:37	2	12.1202	56.8994	Breeding
L965	2014-06-27 02:00:37	2014-06-27 20:13:18	1	14.0208	56.0923	Breeding
L965	2014-06-27 20:13:18	2014-06-28 02:12:09	2	12.6046	55.4538	Breeding
L965	2014-06-28 02:12:09	2014-06-28 20:13:18	1	12.6302	55.4699	Breeding
L965	2014-06-28 20:13:18	2014-06-29 02:18:07	2	11.9104	55.1464	Breeding
L965	2014-06-29 02:18:07	2014-06-29 20:37:24	1	8.92281	56.5765	Breeding
L965	2014-06-29 20:37:24	2014-06-30 02:04:43	2	10.6221	57.3275	Breeding
L965	2014-06-30 02:04:43	2014-06-30 20:19:54	1	12.8341	56.4179	Breeding
L965	2014-06-30 20:19:54	2014-07-01 01:58:07	2	13.684	56.8284	Breeding
L965	2014-07-01 01:58:07	2014-07-01 20:28:18	1	12.6587	57.3012	Breeding
L965	2014-07-01 20:28:18	2014-07-02 02:04:15	2	11.9164	57.031	Breeding
L965	2014-07-02 02:04:15	2014-07-02 20:23:18	1	12.565	56.7951	Breeding
L965	2014-07-02 20:23:18	2014-07-03 02:09:43	2	11.9044	56.5477	Breeding
L965	2014-07-03 02:09:43	2014-07-03 20:15:42	1	12.8765	56.15	Breeding
L965	2014-07-03 20:15:42	2014-07-04 02:12:53	2	12.5045	56.0244	Breeding
L965	2014-07-04 02:12:53	2014-07-04 20:24:54	1	11.3773	56.6004	Breeding
L965	2014-07-04 20:24:54	2014-07-05 02:09:43	2	11.7943	56.8406	Breeding
L965	2014-07-05 02:09:43	2014-07-05 19:58:18	1	15.141	55.2989	Breeding
L965	2014-07-05 19:58:18	2014-07-06 02:24:43	2	13.2877	54.3709	Breeding
L965	2014-07-06 02:24:43	2014-07-06 20:13:18	1	11.4339	55.4211	Breeding
L965	2014-07-06 20:13:18	2014-07-07 02:14:15	2	12.7635	56.1437	Breeding
L965	2014-07-07 02:14:15	2014-07-07 19:54:54	1	15.083	55.0324	Breeding
L965	2014-07-07 19:54:54	2014-07-08 02:34:43	2	12.5442	53.6728	Breeding
L965	2014-07-08 02:34:43	2014-07-08 19:57:24	1	12.2509	53.9177	Breeding
L965	2014-07-08 19:57:24	2014-07-09 02:28:07	2	13.0954	54.4756	Breeding
L965	2014-07-09 02:28:07	2014-07-09 19:58:18	1	13.002	54.6036	Breeding
L965	2014-07-09 19:58:18	2014-07-10 02:29:43	2	12.8199	54.5776	Breeding
L965	2014-07-10 02:29:43	2014-07-10 20:08:18	1	11.5877	55.3353	Breeding
L965	2014-07-10 20:08:18	2014-07-11 02:29:43	2	11.605	55.4246	Breeding
L965	2014-07-11 02:29:43	2014-07-11 20:08:18	1	11.6218	55.4986	Breeding
L965	2014-07-11 20:08:18	2014-07-12 02:24:43	2	12.2632	55.9197	Breeding
L965	2014-07-12 02:24:43	2014-07-12 19:38:18	1	16.0286	53.8844	Breeding
L965	2014-07-12 19:38:18	2014-07-13 02:24:43	2	16.0442	53.9842	Breeding
L965	2014-07-13 02:24:43	2014-07-13 19:39:54	1	15.8585	54.1902	Breeding
L965	2014-07-13 19:39:54	2014-07-14 02:24:43	2	15.8731	54.2933	Breeding
L965	2014-07-14 02:24:43	2014-07-14 19:58:18	1	13.5875	55.701	Breeding
L965	2014-07-14 19:58:18	2014-07-15 02:39:43	2	11.7262	54.7442	Breeding
L965	2014-07-15 02:39:43	2014-07-15 19:58:18	1	11.7389	54.838	Breeding
L965	2014-07-15 19:58:18	2014-07-16 02:40:37	2	11.6395	54.8818	Breeding
L965	2014-07-16 02:40:37	2014-07-16 20:03:18	1	11.0262	55.3449	Breeding
L965	2014-07-16 20:03:18	2014-07-17 02:24:43	2	13.0244	56.5469	Breeding
L965	2014-07-17 02:24:43	2014-07-17 19:59:54	1	13.4595	56.4236	Breeding
L965	2014-07-17 19:59:54	2014-07-18 02:49:43	2	10.345	54.7519	Breeding
L965	2014-07-18 02:49:43	2014-07-18 19:59:54	1	10.3545	54.8608	Breeding
L965	2014-07-18 19:59:54	2014-07-19 02:29:43	2	12.8636	56.4257	Breeding
L965	2014-07-19 02:29:43	2014-07-19 19:38:18	1	15.5723	54.9696	Breeding
L965	2014-07-19 19:38:18	2014-07-20 02:47:03	2	13.4146	53.6972	Breeding
L965	2014-07-20 02:47:03	2014-07-20 19:58:18	1	10.9219	55.4203	Breeding
L965	2014-07-20 19:58:18	2014-07-21 02:37:03	2	12.1788	56.2807	Breeding
L965	2014-07-21 02:37:03	2014-07-21 19:48:18	1	13.4348	55.6701	Breeding
L965	2014-07-21 19:48:18	2014-07-22 02:34:43	2	13.7313	55.975	Breeding
L965	2014-07-22 02:34:43	2014-07-22 19:58:18	1	12.4861	56.8231	Breeding
L965	2014-07-22 19:58:18	2014-07-23 02:39:43	2	11.8657	56.6028	Breeding
L965	2014-07-23 02:39:43	2014-07-23 19:48:18	1	13.1193	55.9969	Breeding
L965	2014-07-23 19:48:18	2014-07-24 02:43:07	2	12.698	55.8766	Breeding
L965	2014-07-24 02:43:07	2014-07-24 19:44:54	1	13.125	55.751	Breeding
L965	2014-07-24 19:44:54	2014-07-25 02:43:07	2	13.1271	55.8944	Breeding
L965	2014-07-25 02:43:07	2014-07-25 19:47:24	1	12.8157	56.2331	Breeding
L965	2014-07-25 19:47:24	2014-07-26 02:48:07	2	12.1915	55.9899	Breeding
L965	2014-07-26 02:48:07	2014-07-26 19:39:54	1	13.1291	55.5333	Breeding
L965	2014-07-26 19:39:54	2014-07-27 02:49:43	2	12.9282	55.5529	Breeding
L965	2014-07-27 02:49:43	2014-07-27 19:33:18	1	13.7524	55.15	Breeding
L965	2014-07-27 19:33:18	2014-07-28 02:58:07	2	12.7012	54.5668	Breeding
L965	2014-07-28 02:58:07	2014-07-28 19:33:18	1	12.6986	54.7315	Breeding
L965	2014-07-28 19:33:18	2014-07-29 02:54:43	2	13.1203	55.1962	Breeding
L965	2014-07-29 02:54:43	2014-07-29 19:38:18	1	12.4915	55.7997	Breeding
L965	2014-07-29 19:38:18	2014-07-30 03:09:43	2	10.6122	54.6267	Breeding
L965	2014-07-30 03:09:43	2014-07-30 19:23:18	1	12.4822	53.3373	Breeding
L965	2014-07-30 19:23:18	2014-07-31 03:01:55	2	13.4527	54.2876	Breeding
L965	2014-07-31 03:01:55	2014-07-31 19:33:18	1	12.1963	55.4129	Breeding
L965	2014-07-31 19:33:18	2014-08-01 03:04:43	2	11.8387	55.3293	Breeding
L965	2014-08-01 03:04:43	2014-08-01 19:33:18	1	11.8311	55.517	Breeding
L965	2014-08-01 19:33:18	2014-08-02 03:04:43	2	11.8231	55.6946	Breeding
L965	2014-08-02 03:04:43	2014-08-02 19:28:18	1	12.4393	55.4213	Breeding
L965	2014-08-02 19:28:18	2014-08-03 03:57:19	2	5.8554	49.6931	Breeding
L965	2014-08-03 03:57:19	2014-08-03 19:23:18	1	6.47031	49.2325	Breeding
L965	2014-08-03 19:23:18	2014-08-04 03:14:43	2	11.7843	54.5123	Breeding
L965	2014-08-04 03:14:43	2014-08-04 19:03:18	1	14.2731	52.5171	Breeding
L965	2014-08-04 19:03:18	2014-08-05 03:33:09	2	11.957	50.411	Breeding
L965	2014-08-05 03:33:09	2014-08-05 19:13:18	1	10.6943	51.9261	Breeding
L965	2014-08-05 19:13:18	2014-08-06 03:15:37	2	12.8737	54.1729	Breeding
L965	2014-08-06 03:15:37	2014-08-06 19:08:18	1	13.4849	53.8416	Breeding
L965	2014-08-06 19:08:18	2014-08-07 03:09:43	2	14.2076	54.6984	Breeding
L965	2014-08-07 03:09:43	2014-08-07 19:03:18	1	14.8175	54.3792	Breeding
L965	2014-08-07 19:03:18	2014-08-08 04:04:43	2	7.9264	47.0923	Breeding
L965	2014-08-08 04:04:43	2014-08-08 19:03:18	1	7.91009	47.3555	Breeding
L965	2014-08-08 19:03:18	2014-08-09 03:23:07	2	13.0943	53.4835	Breeding
L965	2014-08-09 03:23:07	2014-08-09 19:08:18	1	12.4517	54.3333	Breeding
L965	2014-08-09 19:08:18	2014-08-10 03:32:35	2	11.2505	53.4087	Breeding
L965	2014-08-10 03:32:35	2014-08-10 19:03:18	1	11.8569	53.0347	Breeding
L965	2014-08-10 19:03:18	2014-08-11 03:36:52	2	11.3018	52.7006	Breeding
L965	2014-08-11 03:36:52	2014-08-11 19:09:54	1	10.4564	53.8287	Breeding
L965	2014-08-11 19:09:54	2014-08-12 03:33:07	2	10.905	54.5248	Breeding
L965	2014-08-12 03:33:07	2014-08-12 19:08:18	1	11.0844	54.6015	Breeding
L965	2014-08-12 19:08:18	2014-08-13 03:23:07	2	12.3131	56.0215	Breeding
L965	2014-08-13 03:23:07	2014-08-13 19:04:54	1	12.7155	55.9044	Breeding
L965	2014-08-13 19:04:54	2014-08-14 03:39:43	2	10.6171	54.0877	Breeding
L965	2014-08-14 03:39:43	2014-08-14 18:53:18	1	12.0444	52.7883	Breeding
L965	2014-08-14 18:53:18	2014-08-15 03:52:09	2	10.4663	51.1704	Breeding
L965	2014-08-15 03:52:09	2014-08-15 18:43:18	1	11.692	49.8473	Breeding
L965	2014-08-15 18:43:18	2014-08-16 03:48:07	2	12.1718	50.7838	Breeding
L965	2014-08-16 03:48:07	2014-08-16 18:40:55	1	12.4435	50.7193	Breeding
L965	2014-08-16 18:40:55	2014-08-17 03:44:43	2	12.8422	51.5449	Breeding
L965	2014-09-01 05:17:08	2014-09-01 18:41:21	1	0.194934	40.8851	Staging 1
L965	2014-09-01 18:41:21	2014-09-02 05:17:03	2	0.165765	41.3302	Staging 1
L965	2014-09-02 05:17:03	2014-09-02 18:40:46	1	0.198961	41.7747	Staging 1
L965	2014-09-02 18:40:46	2014-09-03 05:12:41	2	0.705623	43.9473	Staging 1
L965	2014-09-03 05:12:41	2014-09-03 18:40:52	1	0.652005	44.6878	Staging 1
L965	2014-09-03 18:40:52	2014-09-04 05:17:20	2	0.0300235	43.3018	Staging 1
L965	2014-09-04 05:17:20	2014-09-04 18:38:18	1	0.309809	42.9661	Staging 1
L965	2014-09-04 18:38:18	2014-09-05 05:20:37	2	-0.142024	41.998	Staging 1
L965	2014-09-05 05:20:37	2014-09-05 18:36:20	1	0.0614548	41.8849	Staging 1
L965	2014-09-05 18:36:20	2014-09-06 05:20:37	2	0.0196286	42.3754	Staging 1
L965	2014-09-06 05:20:37	2014-09-06 18:33:18	1	0.357604	41.7479	Staging 1
L965	2014-09-06 18:33:18	2014-09-07 05:24:43	2	-0.197874	40.1706	Staging 1
L965	2014-09-07 05:24:43	2014-09-07 18:30:52	1	0.063868	39.7371	Staging 1
L965	2014-09-07 18:30:52	2014-09-08 05:37:32	2	-1.58136	32.1973	Staging 1
L965	2014-09-14 05:44:43	2014-09-14 18:26:06	1	-2.45172	33.3469	Staging 2
L965	2014-09-14 18:26:06	2014-09-15 05:48:09	2	-2.9254	30.1469	Staging 2
L965	2014-09-15 05:48:09	2014-09-15 18:21:21	1	-2.37668	25.4128	Staging 2
L965	2014-09-15 18:21:21	2014-09-16 05:58:34	2	-3.72281	6.40322	Staging 2
L965	2014-09-16 05:58:34	2014-09-16 18:19:27	1	-3.53018	2.89168	Staging 2
L965	2014-09-16 18:19:27	2014-09-17 05:56:38	2	-3.33425	7.40742	Staging 2
L965	2014-09-17 05:56:38	2014-09-17 18:22:24	1	-3.74744	16.336	Staging 2
L965	2014-09-17 18:22:24	2014-09-18 05:44:15	2	-2.24264	38.2319	Staging 2
L965	2014-09-18 05:44:15	2014-09-18 18:18:46	1	-1.83306	35.3784	Staging 2
L965	2014-09-18 18:18:46	2014-09-19 05:49:15	2	-2.50278	27.8254	Staging 2
L965	2014-09-19 05:49:15	2014-09-19 18:15:53	1	-2.18535	23.8343	Staging 2
L965	2014-09-19 18:15:53	2014-09-20 05:54:43	2	-2.91405	5.3297	Staging 2
L965	2014-09-20 05:54:43	2014-09-20 18:13:18	1	-2.63625	-12.2423	Staging 2
L965	2014-09-20 18:13:18	2014-09-21 05:50:37	2	-2.16741	15.284	Staging 2
L965	2014-09-21 05:50:37	2014-09-21 18:13:46	1	-2.27077	21.0575	Staging 2
L965	2014-09-21 18:13:46	2014-09-22 05:53:34	2	-2.68359	0.664753	Staging 2
L965	2014-09-22 05:53:34	2014-09-22 18:11:16	1	-2.41383	NA	Staging 2
L965	2014-09-22 18:11:16	2014-09-23 05:53:34	2	-2.45786	NA	Staging 2
L965	2014-10-12 06:13:34	2014-10-12 18:00:29	1	-5.13395	31.2976	Winter 1
L965	2014-10-12 18:00:29	2014-10-13 06:07:03	2	-4.35036	25.1783	Winter 1
L965	2014-10-13 06:07:03	2014-10-13 18:05:36	1	-5.02036	19.831	Winter 1
L965	2014-10-13 18:05:36	2014-10-14 06:03:34	2	-4.615	16.4831	Winter 1
L965	2014-10-14 06:03:34	2014-10-14 18:05:41	1	-4.65592	15.814	Winter 1
L965	2014-10-14 18:05:41	2014-10-15 06:03:34	2	-4.68489	15.6539	Winter 1
L965	2014-10-15 06:03:34	2014-10-15 18:07:24	1	-4.92792	13.6816	Winter 1
L965	2014-10-15 18:07:24	2014-10-16 06:11:59	2	-6.00974	20.3751	Winter 1
L965	2014-10-16 06:11:59	2014-10-16 18:01:14	1	-5.26638	24.4687	Winter 1
L965	2014-10-16 18:01:14	2014-10-17 06:05:37	2	-4.4955	19.3805	Winter 1
L965	2014-10-17 06:05:37	2014-10-17 18:04:27	1	-4.92349	16.4184	Winter 1
L965	2014-10-17 18:04:27	2014-10-18 06:07:53	2	-5.23189	17.9229	Winter 1
L965	2014-10-18 06:07:53	2014-10-18 18:00:20	1	-4.74146	20.3875	Winter 1
L965	2014-10-18 18:00:20	2014-10-19 06:06:45	2	-4.62539	19.3643	Winter 1
L965	2014-10-19 06:06:45	2014-10-19 17:52:24	1	-3.65729	24.2102	Winter 1
L965	2014-10-19 17:52:24	2014-10-20 06:11:55	2	-4.32442	27.1531	Winter 1
L965	2014-10-20 06:11:55	2014-10-20 17:53:18	1	-4.45845	26.0433	Winter 1
L965	2014-10-20 17:53:18	2014-10-21 06:11:43	2	-4.45646	25.6051	Winter 1
L965	2014-10-21 06:11:43	2014-10-21 17:51:24	1	-4.23941	26.2221	Winter 1
L965	2014-10-21 17:51:24	2014-10-22 06:07:35	2	-3.74136	23.4588	Winter 1
L965	2014-10-22 06:07:35	2014-10-22 17:56:05	1	-4.3456	20.1944	Winter 1
L965	2014-10-22 17:56:05	2014-10-23 06:10:37	2	-4.74351	21.7688	Winter 1
L965	2014-10-23 06:10:37	2014-10-23 17:51:20	1	-4.16805	24.0727	Winter 1
L965	2014-10-23 17:51:20	2014-10-24 06:12:12	2	-4.38273	24.669	Winter 1
L965	2014-10-24 06:12:12	2014-10-24 17:51:27	1	-4.41404	24.1787	Winter 1
L965	2014-10-24 17:51:27	2014-10-25 06:11:43	2	-4.36928	23.6454	Winter 1
L965	2014-10-25 06:11:43	2014-10-25 17:51:03	1	-4.33465	23.4646	Winter 1
L965	2014-10-25 17:51:03	2014-10-26 06:25:37	2	-6.08685	30.159	Winter 1
L965	2014-10-26 06:25:37	2014-10-26 17:43:46	1	-5.19015	33.0526	Winter 1
L965	2014-10-26 17:43:46	2014-10-27 06:17:35	2	-4.19842	29.0504	Winter 1
L965	2014-10-27 06:17:35	2014-10-27 17:54:52	1	-5.59719	23.2827	Winter 1
L965	2014-10-27 17:54:52	2014-10-28 06:12:20	2	-4.95206	20.397	Winter 1
L965	2014-10-28 06:12:20	2014-10-28 17:41:13	1	-3.25597	26.7215	Winter 1
L965	2014-10-28 17:41:13	2014-10-29 06:09:43	2	-2.93888	25.2258	Winter 1
L965	2014-10-29 06:09:43	2014-10-29 17:46:27	1	-3.60268	22.4261	Winter 1
L965	2014-10-29 17:46:27	2014-10-30 06:21:48	2	-5.12112	27.7033	Winter 1
L965	2014-10-30 06:21:48	2014-10-30 17:39:52	1	-4.30428	30.1741	Winter 1
L965	2014-10-30 17:39:52	2014-10-31 06:12:25	2	-3.13775	25.8753	Winter 1
L965	2014-10-31 06:12:25	2014-10-31 17:41:14	1	-3.31297	24.9779	Winter 1
L965	2014-10-31 17:41:14	2014-11-01 06:12:03	2	-3.27036	24.5585	Winter 1
L965	2014-11-01 06:12:03	2014-11-01 17:45:55	1	-3.86115	22.2267	Winter 1
L965	2014-11-01 17:45:55	2014-11-02 06:16:39	2	-4.43949	23.9955	Winter 1
L965	2014-11-02 06:16:39	2014-11-02 17:46:00	1	-4.45064	23.7085	Winter 1
L965	2014-11-02 17:46:00	2014-11-03 06:07:15	2	-3.27761	19.4242	Winter 1
L965	2014-11-03 06:07:15	2014-11-03 17:54:27	1	-4.33551	15.4739	Winter 1
L965	2014-11-03 17:54:27	2014-11-04 06:22:32	2	-6.24486	21.9269	Winter 1
L965	2014-11-04 06:22:32	2014-11-04 17:51:20	1	-5.8521	23.0074	Winter 1
L965	2014-11-04 17:51:20	2014-11-05 06:20:37	2	-5.60947	21.9962	Winter 1
L965	2014-11-05 06:20:37	2014-11-05 17:31:27	1	-3.12181	29.4585	Winter 1
L965	2014-11-05 17:31:27	2014-11-06 06:22:06	2	-3.30298	29.7187	Winter 1
L965	2014-11-06 06:22:06	2014-11-06 17:41:16	1	-4.5242	25.8828	Winter 1
L965	2014-11-06 17:41:16	2014-11-07 06:10:37	2	-3.08306	21.2156	Winter 1
L965	2014-11-07 06:10:37	2014-11-07 17:40:26	1	-2.97369	21.3696	Winter 1
L965	2014-11-07 17:40:26	2014-11-08 06:16:48	2	-3.73949	23.5271	Winter 1
L965	2014-11-08 06:16:48	2014-11-08 17:32:24	1	-2.72677	26.3009	Winter 1
L965	2014-11-08 17:32:24	2014-11-09 06:18:07	2	-2.88147	26.5249	Winter 1
L965	2014-11-09 06:18:07	2014-11-09 17:45:58	1	-4.56567	21.3987	Winter 1
L965	2014-11-09 17:45:58	2014-11-10 06:22:32	2	-5.10702	22.8244	Winter 1
L965	2014-11-10 06:22:32	2014-11-10 17:36:22	1	-3.89541	26.0871	Winter 1
L965	2014-11-10 17:36:22	2014-11-11 06:10:37	2	-2.39224	21.6193	Winter 1
L965	2014-11-11 06:10:37	2014-11-11 17:42:24	1	-3.13332	19.2758	Winter 1
L965	2014-11-11 17:42:24	2014-11-12 06:21:55	2	-4.53169	23.1555	Winter 1
L965	2014-11-12 06:21:55	2014-11-12 17:46:19	1	-5.00565	21.646	Winter 1
L965	2014-11-12 17:46:19	2014-11-13 06:21:55	2	-4.98789	21.4357	Winter 1
L965	2014-11-13 06:21:55	2014-11-13 17:42:24	1	-4.48081	22.6907	Winter 1
L965	2014-11-13 17:42:24	2014-11-14 06:14:15	2	-3.5044	19.8096	Winter 1
L965	2014-11-14 06:14:15	2014-11-14 17:45:58	1	-3.93122	18.4615	Winter 1
L965	2014-11-14 17:45:58	2014-11-15 06:20:37	2	-4.7069	20.4998	Winter 1
L965	2014-11-15 06:20:37	2014-11-15 17:46:11	1	-4.71263	20.3437	Winter 1
L965	2014-11-15 17:46:11	2014-11-16 06:23:07	2	-5.00327	20.9965	Winter 1
L965	2014-11-16 06:23:07	2014-11-16 17:26:11	1	-2.47989	27.3594	Winter 1
L965	2014-11-16 17:26:11	2014-11-17 06:23:34	2	-2.51203	27.2678	Winter 1
L965	2014-11-17 06:23:34	2014-11-17 17:42:24	1	-4.51526	22.0462	Winter 1
L965	2014-11-17 17:42:24	2014-11-18 06:29:43	2	-5.25926	23.8176	Winter 1
L965	2014-11-18 06:29:43	2014-11-18 17:36:27	1	-4.4885	25.5902	Winter 1
L965	2014-11-18 17:36:27	2014-11-19 06:19:15	2	-3.15245	22.1028	Winter 1
L965	2014-11-19 06:19:15	2014-11-19 17:47:24	1	-4.4938	18.4919	Winter 1
L965	2014-11-19 17:47:24	2014-11-20 06:25:37	2	-5.26069	20.3777	Winter 1
L965	2014-11-20 06:25:37	2014-11-20 17:33:46	1	-3.5272	24.5823	Winter 1
L965	2014-11-20 17:33:46	2014-11-21 06:27:41	2	-3.75511	24.9941	Winter 1
L965	2014-11-21 06:27:41	2014-11-21 17:44:52	1	-5.11028	21.5578	Winter 1
L965	2014-11-21 17:44:52	2014-11-22 06:31:38	2	-5.57174	22.5763	Winter 1
L965	2014-11-22 06:31:38	2014-11-22 17:30:55	1	-3.79592	26.6483	Winter 1
L965	2014-11-22 17:30:55	2014-11-23 06:18:34	2	-2.12833	22.605	Winter 1
L965	2014-11-23 06:18:34	2014-11-23 17:36:12	1	-2.75378	20.9739	Winter 1
L965	2014-11-23 17:36:12	2014-11-24 06:13:09	2	-2.04206	19.1184	Winter 1
L965	2014-11-24 06:13:09	2014-11-24 17:50:36	1	-3.80437	14.5743	Winter 1
L965	2014-11-24 17:50:36	2014-11-25 06:17:41	2	-4.33345	15.8499	Winter 1
L965	2014-11-25 06:17:41	2014-11-25 17:39:27	1	-2.90333	19.3223	Winter 1
L965	2014-11-25 17:39:27	2014-11-26 06:32:06	2	-4.66591	23.4056	Winter 1
L965	2014-11-26 06:32:06	2014-11-26 17:50:41	1	-6.03003	20.1014	Winter 1
L965	2014-11-26 17:50:41	2014-11-27 06:17:32	2	-4.17013	15.4804	Winter 1
L965	2014-11-27 06:17:32	2014-11-27 17:43:18	1	-3.20588	17.7773	Winter 1
L965	2014-11-27 17:43:18	2014-11-28 06:31:43	2	-4.9361	21.7906	Winter 1
L965	2014-11-28 06:31:43	2014-11-28 17:46:07	1	-5.24579	20.9851	Winter 1
L965	2014-11-28 17:46:07	2014-11-29 06:32:53	2	-5.34787	21.1359	Winter 1
L965	2014-11-29 06:32:53	2014-11-29 17:51:13	1	-5.94103	19.6784	Winter 1
L965	2014-11-29 17:51:13	2014-11-30 06:37:35	2	-6.48398	20.8556	Winter 1
L965	2014-11-30 06:37:35	2014-11-30 17:54:27	1	-6.84372	19.9509	Winter 1
L965	2014-11-30 17:54:27	2014-12-01 06:33:34	2	-6.29559	18.6087	Winter 1
L965	2014-12-01 06:33:34	2014-12-01 17:40:52	1	-4.55064	22.5047	Winter 1
L965	2014-12-01 17:40:52	2014-12-02 06:25:37	2	-3.51005	20.0936	Winter 1
L965	2014-12-02 06:25:37	2014-12-02 17:51:20	1	-4.77088	17.1207	Winter 1
L965	2014-12-02 17:51:20	2014-12-03 06:36:48	2	-6.12053	20.1579	Winter 1
L965	2014-12-03 06:36:48	2014-12-03 17:46:28	1	-5.46239	21.5597	Winter 1
L965	2014-12-03 17:46:28	2014-12-04 06:25:37	2	-4.01427	18.2414	Winter 1
L965	2014-12-04 06:25:37	2014-12-04 17:41:28	1	-3.34002	19.71	Winter 1
L965	2014-12-04 17:41:28	2014-12-05 06:29:15	2	-3.7429	20.5476	Winter 1
L965	2014-12-05 06:29:15	2014-12-05 17:58:46	1	-5.85288	15.7105	Winter 1
L965	2014-12-05 17:58:46	2014-12-06 06:19:15	2	-4.55108	12.6247	Winter 1
L965	2014-12-06 06:19:15	2014-12-06 17:55:20	1	-4.06898	13.7215	Winter 1
L965	2014-12-06 17:55:20	2014-12-07 06:17:53	2	-3.84475	13.1617	Winter 1
L965	2014-12-07 06:17:53	2014-12-07 17:44:54	1	-2.48736	16.2595	Winter 2
L965	2014-12-07 17:44:54	2014-12-08 06:02:53	2	-0.558671	11.7615	Winter 2
L965	2014-12-08 06:02:53	2014-12-08 17:40:36	1	0.0342518	13.1158	Winter 2
L965	2014-12-08 17:40:36	2014-12-09 06:05:37	2	-0.252426	13.7481	Winter 2
L965	2014-12-09 06:05:37	2014-12-09 17:41:29	1	-0.308071	13.5899	Winter 2
L965	2014-12-09 17:41:29	2014-12-10 06:02:53	2	0.0899309	12.6443	Winter 2
L965	2014-12-10 06:02:53	2014-12-10 17:50:26	1	-0.972109	10.1528	Winter 2
L965	2014-12-10 17:50:26	2014-12-11 06:02:15	2	-0.837446	9.81928	Winter 2
L965	2014-12-11 06:02:15	2014-12-11 17:51:02	1	-0.853453	9.76418	Winter 2
L965	2014-12-11 17:51:02	2014-12-12 05:58:34	2	-0.334089	8.53635	Winter 2
L965	2014-12-12 05:58:34	2014-12-12 17:46:13	1	0.324945	10.0556	Winter 2
L965	2014-12-12 17:46:13	2014-12-13 06:17:41	2	-2.0059	15.3542	Winter 2
L965	2014-12-13 06:17:41	2014-12-13 17:38:18	1	-0.957832	17.6503	Winter 2
L965	2014-12-13 17:38:18	2014-12-14 06:07:08	2	0.418514	14.5748	Winter 2
L965	2014-12-14 06:07:08	2014-12-14 17:49:54	1	-0.972046	11.4036	Winter 2
L965	2014-12-14 17:49:54	2014-12-15 06:09:15	2	-1.17537	11.8537	Winter 2
L965	2014-12-15 06:09:15	2014-12-15 17:47:24	1	-0.803143	12.6856	Winter 2
L965	2014-12-15 17:47:24	2014-12-16 06:05:37	2	-0.289008	11.5046	Winter 2
L965	2014-12-16 06:05:37	2014-12-16 17:42:24	1	0.396245	13.0461	Winter 2
L965	2014-12-16 17:42:24	2014-12-17 06:07:41	2	0.198435	13.4794	Winter 2
L965	2014-12-17 06:07:41	2014-12-17 17:48:18	1	-0.477339	11.9443	Winter 2
L965	2014-12-17 17:48:18	2014-12-18 06:07:41	2	-0.416257	11.7974	Winter 2
L965	2014-12-18 06:07:41	2014-12-18 17:37:24	1	1.00644	14.9788	Winter 2
L965	2014-12-18 17:37:24	2014-12-19 06:20:37	2	-0.54802	18.3621	Winter 2
L965	2014-12-19 06:20:37	2014-12-19 17:47:24	1	-1.73606	15.7719	Winter 2
L965	2014-12-19 17:47:24	2014-12-20 06:10:37	2	-0.424829	12.8507	Winter 2
L965	2014-12-20 06:10:37	2014-12-20 17:49:52	1	-0.670744	12.2937	Winter 2
L965	2014-12-20 17:49:52	2014-12-21 06:07:25	2	-0.210042	11.25	Winter 2
L965	2014-12-21 06:07:25	2014-12-21 17:52:24	1	-0.46525	10.6694	Winter 2
L965	2014-12-21 17:52:24	2014-12-22 06:04:15	2	-0.0064808	9.62375	Winter 2
L965	2014-12-22 06:04:15	2014-12-22 17:52:24	1	0.0555077	9.76574	Winter 2
L965	2014-12-22 17:52:24	2014-12-23 06:14:43	2	-1.19107	12.593	Winter 2
L965	2014-12-23 06:14:43	2014-12-23 17:54:52	1	-1.43674	12.0421	Winter 2
L965	2014-12-23 17:54:52	2014-12-24 06:12:15	2	-1.06706	11.2092	Winter 2
L965	2014-12-24 06:12:15	2014-12-24 17:53:46	1	-0.86833	11.664	Winter 2
L965	2014-12-24 17:53:46	2014-12-25 06:19:15	2	-1.67992	13.4977	Winter 2
L965	2014-12-25 06:19:15	2014-12-25 17:54:27	1	-1.70362	13.4522	Winter 2
L965	2014-12-25 17:54:27	2014-12-26 06:12:12	2	-0.76065	11.3317	Winter 2
L965	2014-12-26 06:12:12	2014-12-26 17:54:52	1	-0.75029	11.3635	Winter 2
L965	2014-12-26 17:54:52	2014-12-27 06:12:53	2	-0.774262	11.4274	Winter 2
L965	2014-12-27 06:12:53	2014-12-27 17:55:52	1	-0.837829	11.2929	Winter 2
L965	2014-12-27 17:55:52	2014-12-28 06:12:53	2	-0.77663	11.1644	Winter 2
L965	2014-12-28 06:12:53	2014-12-28 17:59:52	1	-1.21546	10.1709	Winter 2
L965	2014-12-28 17:59:52	2014-12-29 06:14:15	2	-1.32562	10.4359	Winter 2
L965	2014-12-29 06:14:15	2014-12-29 17:54:52	1	-0.640197	12.0191	Winter 2
L965	2014-12-29 17:54:52	2014-12-30 06:21:55	2	-1.53873	14.0749	Winter 2
L965	2014-12-30 06:21:55	2014-12-30 17:52:24	1	-1.17089	14.9229	Winter 2
L965	2014-12-30 17:52:24	2014-12-31 06:12:41	2	0.0433479	12.1901	Winter 2
L965	2014-12-31 06:12:41	2014-12-31 17:42:24	1	1.35257	15.1829	Winter 2
L965	2014-12-31 17:42:24	2015-01-01 06:12:15	2	1.46521	14.955	Winter 2
L965	2015-01-01 06:12:15	2015-01-01 17:45:58	1	1.07828	14.1048	Winter 2
L965	2015-01-01 17:45:58	2015-01-02 06:22:41	2	-0.165891	16.9348	Winter 2
L965	2015-01-02 06:22:41	2015-01-02 17:45:53	1	-0.0954648	17.1249	Winter 2
L965	2015-01-02 17:45:53	2015-01-03 06:19:15	2	0.391948	16.0668	Winter 2
L965	2015-01-03 06:19:15	2015-01-03 17:55:08	1	-0.707939	13.5921	Winter 2
L965	2015-01-03 17:55:08	2015-01-04 06:19:15	2	-0.650674	13.4901	Winter 2
L965	2015-01-04 06:19:15	2015-01-04 17:58:46	1	-1.0476	12.5994	Winter 2
L965	2015-01-04 17:58:46	2015-01-05 06:17:12	2	-0.734687	11.8971	Winter 2
L965	2015-01-05 06:17:12	2015-01-05 18:01:14	1	-0.987165	11.3319	Winter 2
L965	2015-01-05 18:01:14	2015-01-06 06:11:39	2	-0.238687	9.58231	Winter 2
L965	2015-01-06 06:11:39	2015-01-06 17:57:24	1	0.295855	10.8827	Winter 2
L965	2015-01-06 17:57:24	2015-01-07 06:11:31	2	0.367821	10.7408	Winter 2
L965	2015-01-07 06:11:31	2015-01-07 18:09:52	1	-1.13531	7.14486	Winter 2
L965	2015-01-07 18:09:52	2015-01-07 23:36:31	2	48.2787	-58.377	Winter 2
L965	2015-01-07 23:36:31	2015-01-13 23:41:30	1	-172.864	70.6472	Winter 2
L965	2015-01-13 23:41:30	2015-01-14 06:11:41	2	-41.9476	-55.8026	Winter 2
L965	2015-01-14 06:11:41	2015-01-14 18:31:30	1	-3.16157	0.586486	Winter 2
L965	2015-01-14 18:31:30	2015-01-15 06:21:59	2	-4.40442	3.7947	Winter 2
L965	2015-01-15 06:21:59	2015-01-15 18:06:26	1	-1.22656	11.9991	Winter 2
L965	2015-01-15 18:06:26	2015-01-16 06:31:45	2	-2.40304	15.0262	Winter 2
L967	2014-06-13 01:34:47	2014-06-13 20:32:28	1	14.1037	58.4765	Breeding
L967	2014-06-13 20:32:28	2014-06-14 01:38:53	2	13.6169	58.2695	Breeding
L967	2014-06-14 01:38:53	2014-06-14 20:37:28	1	13.0184	58.4571	Breeding
L967	2014-06-14 20:37:28	2014-06-15 01:34:47	2	13.5578	58.6198	Breeding
L967	2014-06-15 01:34:47	2014-06-15 20:32:28	1	14.2094	58.3661	Breeding
L967	2014-06-15 20:32:28	2014-06-16 01:38:53	2	13.7231	58.167	Breeding
L967	2014-06-16 01:38:53	2014-06-16 20:34:04	1	13.5495	58.21	Breeding
L967	2014-06-16 20:34:04	2014-06-17 01:38:53	2	13.5764	58.2005	Breeding
L967	2014-06-17 01:38:53	2014-06-17 20:42:28	1	12.554	58.5471	Breeding
L967	2014-06-17 20:42:28	2014-06-18 01:39:47	2	12.4692	58.5023	Breeding
L967	2014-06-18 01:39:47	2014-06-18 20:27:28	1	14.371	57.7995	Breeding
L967	2014-06-18 20:27:28	2014-06-19 01:48:53	2	13.2602	57.3576	Breeding
L967	2014-06-19 01:48:53	2014-06-19 20:10:19	1	15.4306	56.447	Breeding
L967	2014-06-19 20:10:19	2014-06-20 01:52:17	2	15.0333	56.265	Breeding
L967	2014-06-20 01:52:17	2014-06-20 20:27:28	1	12.9173	57.1563	Breeding
L967	2014-06-20 20:27:28	2014-06-21 01:39:47	2	14.5069	57.7746	Breeding
L967	2014-06-21 01:39:47	2014-06-21 20:32:28	1	13.9092	57.9974	Breeding
L967	2014-06-21 20:32:28	2014-06-22 01:49:47	2	12.6865	57.5353	Breeding
L967	2014-06-22 01:49:47	2014-06-22 20:32:28	1	12.7136	57.5284	Breeding
L967	2014-06-22 20:32:28	2014-06-23 01:44:47	2	13.3656	57.7828	Breeding
L967	2014-06-23 01:44:47	2014-06-23 20:27:28	1	14.0174	57.5405	Breeding
L967	2014-06-23 20:27:28	2014-06-24 01:43:53	2	14.1562	57.6028	Breeding
L967	2014-06-24 01:43:53	2014-06-24 20:29:04	1	13.9826	57.6812	Breeding
L967	2014-06-24 20:29:04	2014-06-25 01:44:47	2	13.8974	57.6609	Breeding
L967	2014-06-25 01:44:47	2014-06-25 20:27:28	1	14.1243	57.5888	Breeding
L967	2014-06-25 20:27:28	2014-06-26 01:53:53	2	13.0129	57.1635	Breeding
L967	2014-06-26 01:53:53	2014-06-26 20:27:28	1	13.0391	57.1725	Breeding
L967	2014-06-26 20:27:28	2014-06-27 01:54:47	2	12.9534	57.1581	Breeding
L967	2014-06-27 01:54:47	2014-06-27 20:27:28	1	12.9793	57.1713	Breeding
L967	2014-06-27 20:27:28	2014-06-28 02:08:53	2	11.2423	56.459	Breeding
L967	2014-06-28 02:08:53	2014-06-28 20:17:28	1	12.5177	55.9102	Breeding
L967	2014-06-28 20:17:28	2014-06-29 02:02:19	2	13.3639	56.3253	Breeding
L967	2014-06-29 02:02:19	2014-06-29 20:17:28	1	13.389	56.3462	Breeding
L967	2014-06-29 20:17:28	2014-06-30 02:08:53	2	12.5933	56.017	Breeding
L967	2014-06-30 02:08:53	2014-06-30 20:19:04	1	12.4175	56.1345	Breeding
L967	2014-06-30 20:19:04	2014-07-01 02:06:13	2	12.7762	56.3354	Breeding
L967	2014-07-01 02:06:13	2014-07-01 20:12:28	1	13.6257	55.9844	Breeding
L967	2014-07-01 20:12:28	2014-07-02 02:13:53	2	12.6906	55.5793	Breeding
L967	2014-07-02 02:13:53	2014-07-02 20:17:28	1	12.0893	55.9137	Breeding
L967	2014-07-02 20:17:28	2014-07-03 02:13:53	2	12.1128	55.9706	Breeding
L967	2014-07-03 02:13:53	2014-07-03 20:07:28	1	13.3856	55.3993	Breeding
L967	2014-07-03 20:07:28	2014-07-04 02:28:53	2	11.5336	54.4866	Breeding
L967	2014-07-04 02:28:53	2014-07-04 20:19:04	1	10.1057	55.2902	Breeding
L967	2014-07-04 20:19:04	2014-07-05 02:18:53	2	11.3777	55.9737	Breeding
L967	2014-07-05 02:18:53	2014-07-05 20:07:28	1	12.8497	55.2997	Breeding
L967	2014-07-05 20:07:28	2014-07-06 02:13:53	2	13.4961	55.6845	Breeding
L967	2014-07-06 02:13:53	2014-07-06 20:12:28	1	12.8921	56.0428	Breeding
[truncated: 2,523 more rows]
